# Supplementary material for: Functional contrast across the gray-white matter boundary
Source: Nat Commun. 2025 Jul 2;16:6077. doi: 10.1038/s41467-025-61251-w (PMC12222722; doi:10.1038/s41467-025-61251-w)
Supplement: Supplementary file 4 — Source Data [file 41467_2025_61251_MOESM4_ESM.zip]

Archive with 23 entries (22 files):
- SourceData/
- SourceData/Figure S7.xlsx
- __MACOSX/SourceData/._Figure S7.xlsx
- SourceData/Figure S1.xlsx
- __MACOSX/SourceData/._Figure S1.xlsx
- SourceData/Figure 6.xlsx
- __MACOSX/SourceData/._Figure 6.xlsx
- SourceData/Figure 7.xlsx
- __MACOSX/SourceData/._Figure 7.xlsx
- SourceData/Figure S3.xlsx
- __MACOSX/SourceData/._Figure S3.xlsx
- SourceData/Figure 8.xlsx
- SourceData/Figure 4.xlsx
- __MACOSX/SourceData/._Figure 4.xlsx
- SourceData/Figure 5.xlsx
- SourceData/Figure S2.xlsx
- __MACOSX/SourceData/._Figure S2.xlsx
- SourceData/Figure 2.xlsx
- __MACOSX/SourceData/._Figure 2.xlsx
- SourceData/Figure 3.xlsx
- __MACOSX/SourceData/._Figure 3.xlsx
- SourceData/Figure S8.xlsx
- __MACOSX/SourceData/._Figure S8.xlsx
