# Supplementary material for: Functional contrast across the gray-white matter boundary
Source: Nat Commun. 2025 Jul 2;16:6077. doi: 10.1038/s41467-025-61251-w (PMC12222722; doi:10.1038/s41467-025-61251-w)
Supplement: Supplementary file 4 — Source Data [file 41467_2025_61251_MOESM4_ESM.zip › SourceData/Figure S7.xlsx]

## Sheet: 7(c)
Myelin	GWFC 4 mm
2.07997	0.19324
1.88496	0.107937
1.99865	0.13024
2.02976	0.176271
1.97463	0.165293
1.91768	0.128898
1.88162	0.0909698
2.17939	0.0606125
2.10744	0.168195
1.95543	0.0692294
1.92395	0.0810557
1.92556	0.0981423
1.98757	0.186585
1.79597	0.0315847
1.89388	0.117606
1.95116	0.117836
1.87691	0.0995097
1.78299	0.0765749
1.90463	0.0936542
1.8368	0.156604
1.80704	0.143223
1.80896	0.12245
1.89765	0.139817
2.30955	0.0579614
1.7568	0.103257
1.71336	0.0582382
1.7842	0.0920661
1.76107	0.113871
1.77981	0.130222
1.85432	0.0967352
1.91899	0.0536508
1.86346	0.0441012
1.92442	0.0665837
1.95961	0.0527531
1.85663	0.0535219
1.97855	0.106361
1.79404	0.0404459
1.76332	0.0417581
1.76962	0.141893
1.94454	0.0258472
1.80303	0.0193046
1.7517	0.141021
1.79929	0.0342332
1.74426	0.0560335
1.72724	0.146141
1.80477	0.150701
1.82005	0.134665
1.86595	0.131378
1.80341	0.153457
1.85473	0.105405
1.99369	0.19264
1.8946	0.125752
2.1186	0.0716657
1.98725	0.0627552
1.93012	0.0567528
1.92386	0.096336
1.70237	0.0221431
1.39207	0.00357998
1.66566	0.0216372
1.75077	0.0130573
1.63995	0.0230096
1.72594	0.035074
1.73754	0.0312969
1.7109	0.0247307
1.72307	0.0287478
1.89382	0.0381865
1.81974	0.0844772
1.78459	0.0515925
1.70211	0.0820901
1.70848	0.0509021
1.73333	0.0847409
1.73817	0.0751969
1.88571	0.0890083
1.87201	0.0814352
1.90241	0.0746814
1.81118	0.0726993
1.76137	0.0756214
1.86949	0.0752843
1.95438	0.0637584
1.94276	0.0516108
1.9551	0.0845001
1.89607	0.0834169
1.86881	0.110831
1.79643	0.111134
1.83312	0.109639
1.79842	0.0999871
1.75102	0.109622
1.6437	0.0355709
1.77189	0.0519993
1.68978	0.0292616
1.73655	0.0140206
1.76598	0.00452322
1.69703	-0.00145334
1.76616	0.0208851
1.86952	0.0859216
1.86053	0.0383545
1.83784	0.0666053
1.7456	0.0566272
1.90224	0.0784509
1.86985	0.105024
1.9412	0.0422685
1.96649	0.0272459
1.92624	0.0444649
2.04095	0.0260558
1.8708	0.0628983
1.7652	0.033865
1.82914	0.0752624
1.7996	0.0333807
1.71293	0.0221298
1.85308	0.020903
1.80819	0.0194323
1.6865	0.0187077
1.8433	0.0716325
1.79842	0.026791
1.84823	0.0328886
1.81522	0.100357
1.84992	0.0834038
1.76734	0.0260806
2.18121	0.0326625
1.46154	0.0283695
1.94969	0.0372872
1.6024	0.0296964
1.6716	0.0603421
2.06066	0.0757084
1.85356	0.0904828
1.88742	0.0353492
1.7655	0.0300962
1.79907	0.0617317
1.83031	0.0665686
1.76831	0.0596207
1.57466	0.0491778
1.70059	0.072993
1.66791	0.0963224
1.67949	0.0527091
1.6916	0.0269802
1.68009	0.0568649
1.66696	0.10832
1.71482	0.0963378
1.83118	0.0716024
1.78195	0.101556
1.77635	0.110629
1.88563	0.097045
1.71279	0.153483
1.8164	0.105699
1.79125	0.143616
1.79868	0.114408
1.80755	0.116526
1.73122	0.134395
1.71365	0.159762
1.73293	0.115914
1.69342	0.166139
1.89582	0.187208
1.97411	0.0905459
1.89142	0.0522545
1.7314	0.032168
1.82649	0.137405
1.75499	0.113912
1.83074	0.152684
1.79658	0.158523
1.87791	0.0359185
1.83353	0.0570913
1.77744	0.0638179
1.87371	0.0526998
1.64915	0.00698474
1.65856	0.0105905
1.78617	0.00348008
1.78414	0.0398156
1.94677	0.0315735
1.88673	0.0243058
1.8003	0.0666935
1.83165	0.0910904
1.56984	0.0490362
2.13997	0.0720043
2.19517	0.0596265
1.92307	0.0945362
1.76579	0.0546518
1.73384	0.0754337
1.72052	0.0507637
1.72576	0.0199571
1.41365	0.0229247
2.19255	0.176639
2.01707	0.1255
2.14319	0.122918
2.1415	0.166419
2.07781	0.163537
2.03142	0.136256
2.03396	0.0842121
2.16277	0.0479687
2.09634	0.147734
1.8667	0.0592376
1.81658	0.0568882
1.82201	0.0755989
2.08464	0.181771
1.97862	0.0266032
1.99928	0.113696
2.07735	0.139079
1.98873	0.0992459
1.91508	0.0645912
2.03832	0.0963608
1.96533	0.159337
1.93	0.173741
1.93227	0.142816
2.01346	0.163804
2.26632	0.0398538
1.7811	0.141566
1.68717	0.0354348
1.85223	0.078973
1.84263	0.12694
1.84564	0.115909
1.91943	0.084143
2.0421	0.0503821
1.86341	0.0277669
2.03881	0.0553261
1.96879	0.0329757
1.9227	0.0408964
2.02345	0.105865
1.85739	0.0531091
1.81508	0.031546
1.8344	0.132106
1.97433	0.0371934
1.84061	0.0292173
1.82571	0.130635
1.78513	0.0389892
1.72547	0.0464661
1.7983	0.119526
1.89111	0.143823
1.87564	0.132526
1.96409	0.112041
1.90154	0.139069
1.94947	0.114721
1.97523	0.169147
1.91311	0.116121
2.11479	0.066857
1.95066	0.0606147
1.9117	0.0442003
1.78598	0.0783132
1.71841	0.0227267
1.52768	0.00403589
1.65813	0.0206104
1.72674	0.0251776
1.43794	0.00260446
1.65718	0.021814
1.69117	0.026387
1.61729	0.0208534
1.64688	0.0250413
1.82467	0.054943
1.71998	0.0588341
1.70419	0.0424562
1.63092	0.0564064
1.65192	0.0301851
1.63999	0.055404
1.65391	0.0678024
1.76885	0.0633824
1.73641	0.0658595
1.74933	0.0669796
1.7134	0.0800314
1.65248	0.0773997
1.74349	0.0556438
1.84084	0.0544722
1.85824	0.0313621
1.80016	0.0675321
1.7178	0.0680949
1.72651	0.0975165
1.67607	0.0749239
1.678	0.0857614
1.66407	0.0731295
1.64089	0.074232
1.60571	0.0415603
1.6456	0.0793585
1.62315	0.0441306
1.63821	0.0702222
1.67972	0.0951636
1.61423	0.0721441
1.73576	0.0637032
1.93988	0.100465
1.82483	0.040741
1.7521	0.0513899
1.68638	0.0399966
1.77954	0.0579755
1.7988	0.0903164
1.93408	0.0324391
1.93549	0.0196942
1.93686	0.0394967
2.06592	0.0414385
1.90267	0.0530657
1.74234	0.0312131
1.71829	0.0455366
1.70014	0.0132311
1.65149	0.0253833
1.75932	0.0280148
1.74835	0.0243908
1.64491	0.0385589
1.72173	0.0547709
1.71627	0.00766552
1.78471	0.0101239
1.78567	0.100237
1.88412	0.0902693
1.86259	0.0176446
2.25329	0.0240328
1.60774	0.0212667
2.05193	0.0331162
1.61925	0.0183789
1.539	0.0434436
1.99805	0.0706677
1.79851	0.0795886
1.97223	0.0228927
1.8319	0.029119
1.65647	0.0354482
1.83905	0.0355575
1.73646	0.0725191
1.50036	0.0296864
1.53393	0.0660759
1.70389	0.0889375
1.58374	0.0345928
1.6795	0.0156074
1.76875	0.0331537
1.74886	0.128666
1.84807	0.113039
1.88586	0.080924
1.86019	0.134183
1.92129	0.108492
2.03202	0.0968182
1.83636	0.187655
1.85815	0.114406
1.89996	0.158066
1.93541	0.152294
1.75669	0.118594
1.75403	0.136825
1.78577	0.158683
1.82262	0.144481
1.81497	0.190313
2.03009	0.210655
2.15579	0.0725004
2.04281	0.0528757
1.79188	0.017547
1.93955	0.166763
1.87406	0.143501
1.96063	0.17574
1.92574	0.17466
1.99807	0.034903
1.9246	0.0513159
1.84684	0.0498871
1.98575	0.0449598
1.48929	0.0679704
1.58804	0.0136941
1.74655	0.0805391
1.75557	0.0308721
1.90161	0.0231567
1.77985	0.0160113
1.68279	0.0687094
1.66129	0.0802648
1.51475	0.0160544
2.10673	0.04744
2.17562	0.0479671
1.86207	0.0798588
1.64082	0.054392
1.64751	0.0626687
1.6415	0.0290016
1.66797	0.0150412
1.4894	0.00667067
