# Supplementary material for: Functional contrast across the gray-white matter boundary
Source: Nat Commun. 2025 Jul 2;16:6077. doi: 10.1038/s41467-025-61251-w (PMC12222722; doi:10.1038/s41467-025-61251-w)
Supplement: Supplementary file 4 — Source Data [file 41467_2025_61251_MOESM4_ESM.zip › SourceData/Figure S1.xlsx]

## Sheet: Sheet1
GWFC vs Myelin r values	ReHo vs Myelin r values
0.396652	0.320917
0.399154	0.321588
0.394028	0.322468
0.404831	0.342585
0.395303	0.313711
0.398432	0.320304
0.392642	0.33204
0.390123	0.304592
0.394848	0.302883
0.395984	0.310098
0.395206	0.327513
0.405288	0.321033
0.372308	0.30785
0.38244	0.323032
0.382814	0.313455
0.432035	0.328673
0.408951	0.327322
0.399643	0.318572
0.395005	0.327315
0.395854	0.327375
0.396442	0.315323
0.381053	0.314151
0.402938	0.335346
0.38286	0.320475
0.406015	0.336352
0.382308	0.301779
0.399791	0.319629
0.37385	0.31747
0.403363	0.344618
0.401852	0.330772
