# Supplementary material for: Functional contrast across the gray-white matter boundary
Source: Nat Commun. 2025 Jul 2;16:6077. doi: 10.1038/s41467-025-61251-w (PMC12222722; doi:10.1038/s41467-025-61251-w)
Supplement: Supplementary file 4 — Source Data [file 41467_2025_61251_MOESM4_ESM.zip › SourceData/Figure 6.xlsx]

## Sheet: 6(d)
GWBPR	Myelin
0.910142	2.07997
0.906663	1.88496
0.912601	1.99865
NaN	2.02976
0.895329	1.97463
0.891974	1.91768
0.919725	1.88162
0.948214	2.17939
0.916878	2.10744
0.940006	1.95543
0.923398	1.92395
0.921729	1.92556
0.866376	1.98757
NaN	1.79597
0.902749	1.89388
0.884633	1.95116
0.907244	1.87691
0.936791	1.78299
0.886055	1.90463
0.87971	1.8368
0.901016	1.80704
0.907302	1.80896
0.909052	1.89765
0.958617	2.30955
0.921212	1.7568
0.94899	1.71336
0.945251	1.7842
0.929524	1.76107
0.908487	1.77981
0.927096	1.85432
0.952827	1.91899
0.969055	1.86346
0.953955	1.92442
0.963434	1.95961
0.94632	1.85663
0.945162	1.97855
0.955975	1.79404
0.966587	1.76332
0.929935	1.76962
0.971645	1.94454
0.973068	1.80303
0.920132	1.7517
0.961898	1.79929
0.949563	1.74426
0.920308	1.72724
0.884329	1.80477
0.915726	1.82005
0.897773	1.86595
0.893939	1.80341
0.894451	1.85473
0.913296	1.99369
0.929254	1.8946
0.92488	2.1186
0.942866	1.98725
0.954403	1.93012
0.941325	1.92386
0.978122	1.70237
NaN	1.39207
0.975949	1.66566
0.970953	1.75077
NaN	1.63995
0.958543	1.72594
0.953772	1.73754
0.975632	1.7109
0.971533	1.72307
0.959332	1.89382
0.927015	1.81974
0.940175	1.78459
0.944611	1.70211
0.946744	1.70848
0.928575	1.73333
0.945982	1.73817
0.92778	1.88571
0.954545	1.87201
0.952774	1.90241
0.958229	1.81118
0.951393	1.76137
0.945854	1.86949
0.945871	1.95438
0.938179	1.94276
0.933425	1.9551
0.933735	1.89607
0.924542	1.86881
0.932462	1.79643
0.945711	1.83312
0.941333	1.79842
0.924982	1.75102
0.988837	1.6437
0.968136	1.77189
0.985874	1.68978
0.974013	1.73655
0.987426	1.76598
0.998344	1.69703
0.981141	1.76616
0.906037	1.86952
0.957231	1.86053
0.943873	1.83784
0.946004	1.7456
0.955046	1.90224
0.933345	1.86985
0.93991	1.9412
0.945994	1.96649
NaN	1.92624
0.954372	2.04095
0.935425	1.8708
NaN	1.7652
0.968927	1.82914
0.970072	1.7996
0.94267	1.71293
NaN	1.85308
0.984371	1.80819
0.982234	1.6865
0.962926	1.8433
0.964242	1.79842
0.966921	1.84823
0.924346	1.81522
0.920198	1.84992
NaN	1.76734
NaN	2.18121
NaN	1.46154
0.890872	1.94969
NaN	1.6024
0.979028	1.6716
0.937916	2.06066
0.948784	1.85356
NaN	1.88742
0.951759	1.7655
0.965512	1.79907
0.935177	1.83031
0.928572	1.76831
0.984421	1.57466
0.967607	1.70059
0.937962	1.66791
0.980994	1.67949
0.974853	1.6916
0.962669	1.68009
0.925911	1.66696
0.926267	1.71482
0.929061	1.83118
0.920688	1.78195
0.914309	1.77635
0.919424	1.88563
0.891723	1.71279
0.899733	1.8164
0.893265	1.79125
0.899641	1.79868
0.930736	1.80755
0.908885	1.73122
0.887421	1.71365
0.904642	1.73293
0.872637	1.69342
0.885232	1.89582
0.960737	1.97411
0.950094	1.89142
0.813449	1.7314
0.906674	1.82649
0.919851	1.75499
0.880545	1.83074
0.901425	1.79658
0.946008	1.87791
0.938261	1.83353
0.964418	1.77744
0.955045	1.87371
NaN	1.64915
0.977756	1.65856
NaN	1.78617
NaN	1.78414
0.963086	1.94677
0.969127	1.88673
0.95825	1.8003
0.942182	1.83165
0.985822	1.56984
0.960614	2.13997
0.94139	2.19517
0.943813	1.92307
0.958932	1.76579
0.959655	1.73384
0.969203	1.72052
0.968434	1.72576
NaN	1.41365
0.914446	2.19255
0.894892	2.01707
0.916785	2.14319
NaN	2.1415
0.887714	2.07781
0.886451	2.03142
0.921086	2.03396
0.939287	2.16277
0.926338	2.09634
0.940332	1.8667
0.927252	1.81658
0.930025	1.82201
0.864822	2.08464
NaN	1.97862
0.899087	1.99928
0.865108	2.07735
0.893255	1.98873
0.943082	1.91508
0.876588	2.03832
0.863346	1.96533
0.883072	1.93
0.89022	1.93227
0.894174	2.01346
0.960279	2.26632
0.914919	1.7811
0.94878	1.68717
0.944504	1.85223
0.913645	1.84263
0.908876	1.84564
0.938129	1.91943
0.95592	2.0421
0.97759	1.86341
0.964592	2.03881
0.973629	1.96879
0.955068	1.9227
0.930382	2.02345
0.959644	1.85739
0.964967	1.81508
0.932368	1.8344
0.970038	1.97433
0.974504	1.84061
0.927573	1.82571
0.961706	1.78513
0.956603	1.72547
0.918084	1.7983
0.891513	1.89111
0.923019	1.87564
0.905559	1.96409
0.904355	1.90154
0.897044	1.94947
0.915788	1.97523
0.929111	1.91311
0.918343	2.11479
0.947042	1.95066
0.959507	1.9117
0.930448	1.78598
0.981341	1.71841
NaN	1.52768
0.980183	1.65813
0.970727	1.72674
NaN	1.43794
0.966375	1.65718
0.958257	1.69117
0.964627	1.61729
0.964257	1.64688
0.928617	1.82467
0.939439	1.71998
0.945994	1.70419
0.950356	1.63092
0.951924	1.65192
0.942132	1.63999
0.946595	1.65391
0.930061	1.76885
0.938848	1.73641
0.934288	1.74933
0.92998	1.7134
0.93402	1.65248
0.938998	1.74349
0.939635	1.84084
0.93377	1.85824
0.925425	1.80016
0.923127	1.7178
0.923799	1.72651
0.938665	1.67607
0.934994	1.678
0.940301	1.66407
0.931213	1.64089
0.981309	1.60571
0.950325	1.6456
0.97846	1.62315
0.947394	1.63821
0.969153	1.67972
0.995715	1.61423
0.971026	1.73576
0.906756	1.93988
0.958548	1.82483
0.948099	1.7521
0.952291	1.68638
0.942747	1.77954
0.926776	1.7988
0.942847	1.93408
0.942073	1.93549
0.96823	1.93686
0.94661	2.06592
0.928998	1.90267
NaN	1.74234
0.977347	1.71829
0.96074	1.70014
0.961265	1.65149
NaN	1.75932
0.953091	1.74835
0.979141	1.64491
0.961532	1.72173
0.955248	1.71627
0.959696	1.78471
0.924035	1.78567
0.920511	1.88412
NaN	1.86259
NaN	2.25329
NaN	1.60774
0.925132	2.05193
NaN	1.61925
0.966381	1.539
0.947714	1.99805
0.930789	1.79851
NaN	1.97223
0.965024	1.8319
0.95179	1.65647
0.945636	1.83905
0.93216	1.73646
0.982202	1.50036
0.950982	1.53393
0.928132	1.70389
0.968645	1.58374
0.978726	1.6795
0.972169	1.76875
0.910089	1.74886
0.926932	1.84807
0.92216	1.88586
0.903727	1.86019
0.902685	1.92129
0.926346	2.03202
0.879237	1.83636
0.907736	1.85815
0.891617	1.89996
0.902319	1.93541
0.918862	1.75669
0.896172	1.75403
0.885943	1.78577
0.888601	1.82262
0.862626	1.81497
0.884978	2.03009
0.967944	2.15579
0.965462	2.04281
0.866586	1.79188
0.890402	1.93955
0.910258	1.87406
0.874277	1.96063
0.883446	1.92574
0.950101	1.99807
0.943213	1.9246
0.96109	1.84684
0.970575	1.98575
NaN	1.48929
0.97575	1.58804
NaN	1.74655
NaN	1.75557
0.962108	1.90161
0.945321	1.77985
0.93458	1.68279
0.922916	1.66129
0.985839	1.51475
0.969167	2.10673
0.94562	2.17562
0.938563	1.86207
0.958445	1.64082
0.945547	1.64751
0.980702	1.6415
0.969037	1.66797
NaN	1.4894

## Sheet: 6(e)
GWBPR	Sens-Asso Axis
0.910142	2676.16
0.906663	14847.1
0.912601	6014.58
NaN	4599.44
0.895329	7122.37
0.891974	10883.8
0.919725	11133.5
0.948214	7075.51
0.916878	5008.17
0.940006	25811.4
0.923398	36234.1
0.921729	35590.7
0.866376	5419.85
NaN	19404.6
0.902749	23856.2
0.884633	13090.1
0.907244	13721.9
0.936791	25007.7
0.886055	13022
0.87971	16115
0.901016	15738.2
0.907302	13738.7
0.909052	12158.8
0.958617	16943.5
0.921212	36320.3
0.94899	44767.4
0.945251	25504.1
0.929524	32405.8
0.908487	22739.3
0.927096	34351.4
0.952827	27847.4
0.969055	44245.7
0.953955	37946
0.963434	46764.8
0.94632	44445.6
0.945162	3958.75
0.955975	13946.7
0.966587	30177.2
0.929935	12718.6
0.971645	11726.7
0.973068	25312.8
0.920132	15998.6
0.961898	32858.6
0.949563	32041.2
0.920308	19679.6
0.884329	15468.6
0.915726	16683.4
0.897773	21876.5
0.893939	17952.6
0.894451	20713.8
0.913296	8527.28
0.929254	12516.7
0.92488	4210.98
0.942866	8702.96
0.954403	10109.9
0.941325	23169.1
0.978122	35505.5
NaN	22879.2
0.975949	38699.6
0.970953	38760.1
NaN	54810.1
0.958543	56071.3
0.953772	53937.3
0.975632	52337.6
0.971533	48295.9
0.959332	41680.9
0.927015	56581.2
0.940175	53171.2
0.944611	54951.1
0.946744	54963.3
0.928575	53940.5
0.945982	49174.9
0.92778	51993.2
0.954545	41355.2
0.952774	46341.5
0.958229	53343.7
0.951393	56196.6
0.945854	34665.3
0.945871	40849.6
0.938179	42681
0.933425	38563.6
0.933735	45587.7
0.924542	48751.4
0.932462	52585.9
0.945711	53632.8
0.941333	48468.2
0.924982	50506.6
0.988837	47159.4
0.968136	51883.1
0.985874	46845.7
0.974013	48320.7
0.987426	46692.2
0.998344	40399.5
0.981141	49715.9
0.906037	27466.1
0.957231	29597.4
0.943873	45037.6
0.946004	50401.3
0.955046	21725.2
0.933345	17840.9
0.93991	14342.1
0.945994	10940.6
NaN	34225.4
0.954372	16769.6
0.935425	23775.9
NaN	33221
0.968927	32227.8
0.970072	33277.3
0.94267	43847.4
NaN	22293.6
0.984371	51466.9
0.982234	37917.2
0.962926	23489.8
0.964242	32401
0.966921	20547.4
0.924346	28209.7
0.920198	24031.9
NaN	28905
NaN	15916.1
NaN	26948.8
0.890872	13408.1
NaN	37486
0.979028	42209.7
0.937916	18140.7
0.948784	32173.1
NaN	26191
0.951759	29055.5
0.965512	48178.2
0.935177	37508.9
0.928572	45996.7
0.984421	42842
0.967607	58374.2
0.937962	55007.6
0.980994	49069.5
0.974853	36854.1
0.962669	37719
0.925911	41964
0.926267	28580.8
0.929061	30605.1
0.920688	26510
0.914309	20061.5
0.919424	12878.4
0.891723	26743.9
0.899733	31205.7
0.893265	33518.9
0.899641	18831.8
0.930736	29889.1
0.908885	42342
0.887421	48239.3
0.904642	43990
0.872637	42810.2
0.885232	6980.46
0.960737	10483.2
0.950094	12384.2
0.813449	29810.4
0.906674	15639.9
0.919851	22910
0.880545	19717.4
0.901425	15890.6
0.946008	10251.1
0.938261	35111.1
0.964418	46024.4
0.955045	18657.1
NaN	47283.6
0.977756	51982.7
NaN	33973.6
NaN	39354.1
0.963086	20536.2
0.969127	36372
0.95825	54208
0.942182	52644.3
0.985822	40098.5
0.960614	24442
0.94139	18231.8
0.943813	23087
0.958932	54038.5
0.959655	58862.4
0.969203	34449.6
0.968434	47174.4
NaN	48129.8
0.914446	3329.39
0.894892	16131.4
0.916785	8207.15
NaN	4983.7
0.887714	6906.82
0.886451	10706.3
0.921086	13065.5
0.939287	5832.37
0.926338	3300.62
0.940332	24496.7
0.927252	35401
0.930025	31564.7
0.864822	6687.3
NaN	17991
0.899087	24605.9
0.865108	10778.9
0.893255	14583.9
0.943082	23491.4
0.876588	10222
0.863346	19033.2
0.883072	16991.5
0.89022	10820.5
0.894174	18011.5
0.960279	16268.3
0.914919	33687.9
0.94878	43674.8
0.944504	26367.5
0.913645	35549.4
0.908876	28011.6
0.938129	35829.8
0.95592	34234.4
0.97759	41370.5
0.964592	37283.4
0.973629	45949.1
0.955068	38041
0.930382	5467.03
0.959644	12500.3
0.964967	27217.2
0.932368	13465.8
0.970038	11965.4
0.974504	24125.3
0.927573	18920.1
0.961706	30053
0.956603	35793.3
0.918084	21466.8
0.891513	14592
0.923019	16473.4
0.905559	20643.4
0.904355	15043.5
0.897044	21167.7
0.915788	6156.31
0.929111	13095.8
0.918343	3376.83
0.947042	9539.33
0.959507	10767
0.930448	23777.9
0.981341	34823.4
NaN	22899.2
0.980183	42268.9
0.970727	37609.6
NaN	51253.9
0.966375	54193.5
0.958257	50920.6
0.964627	56602.9
0.964257	53930.8
0.928617	43716.3
0.939439	55686
0.945994	54078.7
0.950356	56155.6
0.951924	55141.4
0.942132	54831.9
0.946595	51858.1
0.930061	49553.5
0.938848	43772.8
0.934288	49465.6
0.92998	53737.6
0.93402	53569.2
0.938998	36289.3
0.939635	35972.2
0.93377	44176.6
0.925425	39632.7
0.923127	43682.5
0.923799	49802.6
0.938665	50599.9
0.934994	51792
0.940301	51007.7
0.931213	52728.3
0.981309	52258.2
0.950325	46393.3
0.97846	47873.6
0.947394	47130.7
0.969153	46575.4
0.995715	41572.3
0.971026	48907.6
0.906756	30618.5
0.958548	29676.1
0.948099	46722.4
0.952291	53042
0.942747	24801.4
0.926776	17380.1
0.942847	14524.6
0.942073	11794.7
0.96823	30804
0.94661	18662.6
0.928998	23282.4
NaN	34389.3
0.977347	35411.9
0.96074	36955.6
0.961265	45178.6
NaN	22514.5
0.953091	47729.8
0.979141	41026.3
0.961532	27369.9
0.955248	34944
0.959696	22590.5
0.924035	23499.6
0.920511	23860
NaN	28698
NaN	15345.8
NaN	24957
0.925132	16493.2
NaN	36829.9
0.966381	45638.6
0.947714	18714
0.930789	34056.7
NaN	26153.7
0.965024	25882.5
0.95179	47818.9
0.945636	30378.9
0.93216	44061.9
0.982202	44728.6
0.950982	58490.9
0.928132	55645.1
0.968645	52589.8
0.978726	39650.6
0.972169	39758.5
0.910089	45255.5
0.926932	26156.1
0.92216	30837.7
0.903727	30066.8
0.902685	24027.3
0.926346	18049.8
0.879237	26542.7
0.907736	31826.2
0.891617	33122.8
0.902319	22188.6
0.918862	23758.5
0.896172	36523.4
0.885943	46738.9
0.888601	49549.5
0.862626	43631.1
0.884978	9613.09
0.967944	8956.22
0.965462	12888.5
0.866586	27789.8
0.890402	15904.6
0.910258	19752.1
0.874277	17603.4
0.883446	21361.3
0.950101	9734.15
0.943213	33661.4
0.96109	38674.7
0.970575	21227.4
NaN	38746.6
0.97575	55237.7
NaN	34993.7
NaN	38355.5
0.962108	21434.8
0.945321	41645.5
0.93458	49472.1
0.922916	50430.4
0.985839	37958.7
0.969167	20005.2
0.94562	17796.8
0.938563	24347.7
0.958445	50138.2
0.945547	57880.9
0.980702	38243.9
0.969037	48655.1
NaN	45552.5
