# Supplementary material for: Functional contrast across the gray-white matter boundary
Source: Nat Commun. 2025 Jul 2;16:6077. doi: 10.1038/s41467-025-61251-w (PMC12222722; doi:10.1038/s41467-025-61251-w)
Supplement: Supplementary file 4 — Source Data [file 41467_2025_61251_MOESM4_ESM.zip › SourceData/Figure 7.xlsx]

## Sheet: 7(d)
GWBPR	GWFC
0.910142	0.597625
0.906663	0.498663
0.912601	0.528719
NaN	0.590383
0.895329	0.557847
0.891974	0.533473
0.919725	0.473906
0.948214	0.507811
0.916878	0.588135
0.940006	0.519537
0.923398	0.513603
0.921729	0.497259
0.866376	0.551651
NaN	0.438918
0.902749	0.543872
0.884633	0.529519
0.907244	0.550266
0.936791	0.485792
0.886055	0.543616
0.87971	0.546501
0.901016	0.523347
0.907302	0.518387
0.909052	0.503476
0.958617	0.47336
0.921212	0.48693
0.94899	0.465027
0.945251	0.505518
0.929524	0.481424
0.908487	0.527749
0.927096	0.505541
0.952827	0.487591
0.969055	0.464933
0.953955	0.47289
0.963434	0.482791
0.94632	0.514772
0.945162	0.537717
0.955975	0.539911
0.966587	0.531529
0.929935	0.540376
0.971645	0.472683
0.973068	0.481222
0.920132	0.538051
0.961898	0.455241
0.949563	0.487695
0.920308	0.526048
0.884329	0.526573
0.915726	0.537469
0.897773	0.533979
0.893939	0.513617
0.894451	0.521692
0.913296	0.550336
0.929254	0.543902
0.92488	0.574382
0.942866	0.499633
0.954403	0.485423
0.941325	0.49832
0.978122	0.494272
NaN	0.41138
0.975949	0.490958
0.970953	0.448557
NaN	0.401809
0.958543	0.422193
0.953772	0.422066
0.975632	0.45425
0.971533	0.485485
0.959332	0.446493
0.927015	0.51083
0.940175	0.495844
0.944611	0.449832
0.946744	0.468983
0.928575	0.489367
0.945982	0.459995
0.92778	0.497287
0.954545	0.481419
0.952774	0.47659
0.958229	0.454987
0.951393	0.456955
0.945854	0.491777
0.945871	0.502219
0.938179	0.495267
0.933425	0.507973
0.933735	0.49331
0.924542	0.496414
0.932462	0.504119
0.945711	0.492732
0.941333	0.499184
0.924982	0.498306
0.988837	0.472193
0.968136	0.448089
0.985874	0.439217
0.974013	0.422503
0.987426	0.397944
0.998344	0.439941
0.981141	0.383884
0.906037	0.523795
0.957231	0.519706
0.943873	0.508343
0.946004	0.498725
0.955046	0.466498
0.933345	0.447401
0.93991	0.434051
0.945994	0.448434
NaN	0.507441
0.954372	0.491029
0.935425	0.482113
NaN	0.405813
0.968927	0.441144
0.970072	0.442828
0.94267	0.421718
NaN	0.377042
0.984371	0.392042
0.982234	0.336169
0.962926	0.438173
0.964242	0.486577
0.966921	0.464605
0.924346	0.521492
0.920198	0.52625
NaN	0.452592
NaN	0.56054
NaN	0.415179
0.890872	0.5304
NaN	0.450524
0.979028	0.404053
0.937916	0.481027
0.948784	0.445678
NaN	0.463294
0.951759	0.478457
0.965512	0.454884
0.935177	0.476381
0.928572	0.479717
0.984421	0.422998
0.967607	0.449921
0.937962	0.495758
0.980994	0.483678
0.974853	0.482207
0.962669	0.503277
0.925911	0.486791
0.926267	0.50053
0.929061	0.481227
0.920688	0.491222
0.914309	0.512809
0.919424	0.523994
0.891723	0.527381
0.899733	0.520751
0.893265	0.535013
0.899641	0.548589
0.930736	0.499239
0.908885	0.512347
0.887421	0.518219
0.904642	0.500611
0.872637	0.527006
0.885232	0.522466
0.960737	0.504794
0.950094	0.473718
0.813449	0.513882
0.906674	0.508917
0.919851	0.497541
0.880545	0.534032
0.901425	0.527269
0.946008	0.500018
0.938261	0.526617
0.964418	0.490701
0.955045	0.445381
NaN	0.325651
0.977756	0.420957
NaN	0.396009
NaN	0.442141
0.963086	0.482019
0.969127	0.448121
0.95825	0.470234
0.942182	0.479302
0.985822	0.466614
0.960614	0.461664
0.94139	0.486095
0.943813	0.449458
0.958932	0.455138
0.959655	0.47731
0.969203	0.449197
0.968434	0.422601
NaN	0.376866
0.914446	0.587752
0.894892	0.504993
0.916785	0.54649
NaN	0.592487
0.887714	0.564133
0.886451	0.53341
0.921086	0.471173
0.939287	0.48977
0.926338	0.555803
0.940332	0.481298
0.927252	0.485779
0.930025	0.471948
0.864822	0.541649
NaN	0.460978
0.899087	0.531765
0.865108	0.533133
0.893255	0.545875
0.943082	0.452421
0.876588	0.540647
0.863346	0.546572
0.883072	0.559781
0.89022	0.51011
0.894174	0.524867
0.960279	0.463424
0.914919	0.498154
0.94878	0.46124
0.944504	0.520698
0.913645	0.480645
0.908876	0.53058
0.938129	0.514951
0.95592	0.476632
0.97759	0.457208
0.964592	0.466256
0.973629	0.457392
0.955068	0.502652
0.930382	0.526973
0.959644	0.547372
0.964967	0.51781
0.932368	0.548208
0.970038	0.493403
0.974504	0.489648
0.927573	0.53267
0.961706	0.478821
0.956603	0.484179
0.918084	0.530585
0.891513	0.519094
0.923019	0.530778
0.905559	0.537038
0.904355	0.522558
0.897044	0.536266
0.915788	0.513895
0.929111	0.527728
0.918343	0.549885
0.947042	0.491071
0.959507	0.492832
0.930448	0.484419
0.981341	0.484042
NaN	0.458016
0.980183	0.46497
0.970727	0.475155
NaN	0.393384
0.966375	0.444043
0.958257	0.461749
0.964627	0.455717
0.964257	0.490816
0.928617	0.489062
0.939439	0.476733
0.945994	0.488963
0.950356	0.463055
0.951924	0.465211
0.942132	0.481425
0.946595	0.470441
0.930061	0.478903
0.938848	0.484368
0.934288	0.492065
0.92998	0.492741
0.93402	0.498319
0.938998	0.473592
0.939635	0.491626
0.93377	0.478409
0.925425	0.486124
0.923127	0.493713
0.923799	0.480094
0.938665	0.4837
0.934994	0.491075
0.940301	0.491659
0.931213	0.500813
0.981309	0.463724
0.950325	0.489717
0.97846	0.433915
0.947394	0.508858
0.969153	0.548171
0.995715	0.553785
0.971026	0.483291
0.906756	0.537739
0.958548	0.516474
0.948099	0.482538
0.952291	0.489552
0.942747	0.472282
0.926776	0.459833
0.942847	0.446213
0.942073	0.457495
0.96823	0.509933
0.94661	0.48636
0.928998	0.479785
NaN	0.419288
0.977347	0.432604
0.96074	0.45026
0.961265	0.447911
NaN	0.413536
0.953091	0.486831
0.979141	0.421564
0.961532	0.416452
0.955248	0.484748
0.959696	0.455597
0.924035	0.512597
0.920511	0.522115
NaN	0.401098
NaN	0.331701
NaN	0.283331
0.925132	0.495027
NaN	0.431707
0.966381	0.425003
0.947714	0.467189
0.930789	0.449331
NaN	0.467676
0.965024	0.464489
0.95179	0.453127
0.945636	0.452057
0.93216	0.469653
0.982202	0.437118
0.950982	0.513838
0.928132	0.499306
0.968645	0.458958
0.978726	0.407638
0.972169	0.433489
0.910089	0.521116
0.926932	0.492713
0.92216	0.465764
0.903727	0.501607
0.902685	0.501941
0.926346	0.528184
0.879237	0.531124
0.907736	0.516927
0.891617	0.538788
0.902319	0.537458
0.918862	0.511064
0.896172	0.511039
0.885943	0.519017
0.888601	0.504422
0.862626	0.52409
0.884978	0.528623
0.967944	0.501043
0.965462	0.478173
0.866586	0.555028
0.890402	0.546478
0.910258	0.511456
0.874277	0.54464
0.883446	0.545255
0.950101	0.508646
0.943213	0.531331
0.96109	0.5
0.970575	0.44376
NaN	0.533464
0.97575	0.505947
NaN	0.534732
NaN	0.444673
0.962108	0.468801
0.945321	0.454309
0.93458	0.499123
0.922916	0.509108
0.985839	0.435625
0.969167	0.466909
0.94562	0.468594
0.938563	0.46434
0.958445	0.463817
0.945547	0.501187
0.980702	0.479537
0.969037	0.45601
NaN	0.407055

## Sheet: 7(e)
GWBPR		Long-range FC
0.910142		0.142553
0.906663		0.136597
0.912601		0.129529
NaN		0.136496
0.895329		0.144057
0.891974		0.145173
0.919725		0.125867
0.948214		0.103526
0.916878		0.122244
0.940006		0.115963
0.923398		0.0992599
0.921729		0.11059
0.866376		0.158671
NaN		0.0951473
0.902749		0.115551
0.884633		0.143934
0.907244		0.130725
0.936791		0.125467
0.886055		0.14825
0.87971		0.159745
0.901016		0.152914
0.907302		0.148784
0.909052		0.138586
0.958617		0.107422
0.921212		0.101846
0.94899		0.0937376
0.945251		0.139945
0.929524		0.11021
0.908487		0.13711
0.927096		0.107382
0.952827		0.0835601
0.969055		0.112145
0.953955		0.0838284
0.963434		0.108871
0.94632		0.106518
0.945162		0.123695
0.955975		0.115029
0.966587		0.120407
0.929935		0.13048
0.971645		0.0898856
0.973068		0.10232
0.920132		0.145221
0.961898		0.100218
0.949563		0.101992
0.920308		0.148841
0.884329		0.140166
0.915726		0.132536
0.897773		0.1361
0.893939		0.144507
0.894451		0.132655
0.913296		0.126872
0.929254		0.124959
0.92488		0.121374
0.942866		0.104634
0.954403		0.104559
0.941325		0.0948344
0.978122		0.10865
NaN		0.0810254
0.975949		0.110895
0.970953		0.102863
NaN		0.0841404
0.958543		0.0899907
0.953772		0.086976
0.975632		0.0920375
0.971533		0.0907967
0.959332		0.088437
0.927015		0.109874
0.940175		0.105039
0.944611		0.0910463
0.946744		0.0847559
0.928575		0.104929
0.945982		0.0951145
0.92778		0.103255
0.954545		0.0817757
0.952774		0.0832911
0.958229		0.0847027
0.951393		0.0907899
0.945854		0.0899654
0.945871		0.0985333
0.938179		0.0905126
0.933425		0.106257
0.933735		0.10156
0.924542		0.11368
0.932462		0.131393
0.945711		0.118673
0.941333		0.135036
0.924982		0.108722
0.988837		0.0755843
0.968136		0.101446
0.985874		0.0744709
0.974013		0.0893901
0.987426		0.0685183
0.998344		0.0571348
0.981141		0.0686815
0.906037		0.121273
0.957231		0.102911
0.943873		0.110904
0.946004		0.0949841
0.955046		0.104044
0.933345		0.103597
0.93991		0.0993011
0.945994		0.105732
NaN		0.107963
0.954372		0.0918465
0.935425		0.0986553
NaN		0.0932182
0.968927		0.0911574
0.970072		0.0792167
0.94267		0.0845655
NaN		0.0692097
0.984371		0.0708942
0.982234		0.0647595
0.962926		0.0941155
0.964242		0.0804947
0.966921		0.0794282
0.924346		0.10271
0.920198		0.112846
NaN		0.0783629
NaN		0.0798916
NaN		0.0552363
0.890872		0.110538
NaN		0.0776348
0.979028		0.0748341
0.937916		0.110924
0.948784		0.0888181
NaN		0.0760022
0.951759		0.0782363
0.965512		0.0878585
0.935177		0.0972823
0.928572		0.0987019
0.984421		0.0760929
0.967607		0.0871489
0.937962		0.104796
0.980994		0.0800741
0.974853		0.0788496
0.962669		0.0989986
0.925911		0.108665
0.926267		0.120879
0.929061		0.105859
0.920688		0.120786
0.914309		0.132899
0.919424		0.121167
0.891723		0.131507
0.899733		0.110529
0.893265		0.117389
0.899641		0.129763
0.930736		0.102422
0.908885		0.0980838
0.887421		0.104534
0.904642		0.102655
0.872637		0.108192
0.885232		0.148964
0.960737		0.0936439
0.950094		0.103823
0.813449		0.07386
0.906674		0.147233
0.919851		0.130636
0.880545		0.149334
0.901425		0.147151
0.946008		0.0960841
0.938261		0.104814
0.964418		0.112435
0.955045		0.0975875
NaN		0.060971
0.977756		0.0810644
NaN		0.0556939
NaN		0.0924848
0.963086		0.0958299
0.969127		0.0784185
0.95825		0.104596
0.942182		0.0965737
0.985822		0.0887849
0.960614		0.101152
0.94139		0.117756
0.943813		0.102534
0.958932		0.0959151
0.959655		0.092148
0.969203		0.0941419
0.968434		0.0965016
NaN		0.0952636
0.914446		0.133446
0.894892		0.145949
0.916785		0.122624
NaN		0.130725
0.887714		0.145382
0.886451		0.149517
0.921086		0.132355
0.939287		0.0961017
0.926338		0.114173
0.940332		0.107626
0.927252		0.0924359
0.930025		0.0991181
0.864822		0.158573
NaN		0.0896219
0.899087		0.116923
0.865108		0.151852
0.893255		0.136676
0.943082		0.123026
0.876588		0.154061
0.863346		0.159956
0.883072		0.159637
0.89022		0.159012
0.894174		0.144189
0.960279		0.100615
0.914919		0.107699
0.94878		0.0730819
0.944504		0.125842
0.913645		0.121558
0.908876		0.121328
0.938129		0.0967713
0.95592		0.0804275
0.97759		0.0959228
0.964592		0.0784099
0.973629		0.0921496
0.955068		0.10127
0.930382		0.107691
0.959644		0.106649
0.964967		0.113556
0.932368		0.126951
0.970038		0.0901052
0.974504		0.0972031
0.927573		0.143959
0.961706		0.0855926
0.956603		0.0911187
0.918084		0.135555
0.891513		0.140816
0.923019		0.129683
0.905559		0.135176
0.904355		0.140409
0.897044		0.134337
0.915788		0.114909
0.929111		0.121755
0.918343		0.115079
0.947042		0.0919828
0.959507		0.09042
0.930448		0.0877418
0.981341		0.101001
NaN		0.0650766
0.980183		0.0966697
0.970727		0.0963905
NaN		0.0704308
0.966375		0.0799526
0.958257		0.0740837
0.964627		0.087691
0.964257		0.0878785
0.928617		0.0885631
0.939439		0.0972034
0.945994		0.101317
0.950356		0.0779528
0.951924		0.0732196
0.942132		0.100851
0.946595		0.0906027
0.930061		0.0988222
0.938848		0.0752544
0.934288		0.0813305
0.92998		0.0815758
0.93402		0.0939207
0.938998		0.0841664
0.939635		0.0976334
0.93377		0.0881214
0.925425		0.100007
0.923127		0.0989026
0.923799		0.104665
0.938665		0.11987
0.934994		0.113737
0.940301		0.123806
0.931213		0.102567
0.981309		0.0682624
0.950325		0.106916
0.97846		0.0723785
0.947394		0.0943799
0.969153		0.0797307
0.995715		0.0540715
0.971026		0.0746643
0.906756		0.127838
0.958548		0.103108
0.948099		0.0964255
0.952291		0.0893491
0.942747		0.0996986
0.926776		0.100564
0.942847		0.0969464
0.942073		0.107518
0.96823		0.0977191
0.94661		0.100024
0.928998		0.104833
NaN		0.0934798
0.977347		0.0840658
0.96074		0.0743246
0.961265		0.0830471
NaN		0.0838143
0.953091		0.0741935
0.979141		0.0660374
0.961532		0.0793605
0.955248		0.0816805
0.959696		0.0748044
0.924035		0.103081
0.920511		0.11748
NaN		0.060334
NaN		0.0736353
NaN		0.0479032
0.925132		0.0956351
NaN		0.0642926
0.966381		0.0789603
0.947714		0.10201
0.930789		0.0880801
NaN		0.0690295
0.965024		0.0724024
0.95179		0.0831207
0.945636		0.0941279
0.93216		0.0941264
0.982202		0.07024
0.950982		0.079859
0.928132		0.103516
0.968645		0.0781943
0.978726		0.0786761
0.972169		0.100664
0.910089		0.119234
0.926932		0.143704
0.92216		0.107875
0.903727		0.128765
0.902685		0.129607
0.926346		0.123329
0.879237		0.134151
0.907736		0.110774
0.891617		0.116051
0.902319		0.135224
0.918862		0.102672
0.896172		0.103066
0.885943		0.10491
0.888601		0.109095
0.862626		0.106375
0.884978		0.153049
0.967944		0.0930084
0.965462		0.0987222
0.866586		0.0732521
0.890402		0.151851
0.910258		0.146633
0.874277		0.153263
0.883446		0.152229
0.950101		0.0943008
0.943213		0.101763
0.96109		0.103284
0.970575		0.0891985
NaN		0.053208
0.97575		0.0731018
NaN		0.0597905
NaN		0.095108
0.962108		0.0968951
0.945321		0.0754231
0.93458		0.115535
0.922916		0.0920757
0.985839		0.0757533
0.969167		0.0909722
0.94562		0.112543
0.938563		0.0956974
0.958445		0.0876817
0.945547		0.0856439
0.980702		0.0848329
0.969037		0.088305
NaN		0.0759864
