# Supplementary material for: Functional contrast across the gray-white matter boundary
Source: Nat Commun. 2025 Jul 2;16:6077. doi: 10.1038/s41467-025-61251-w (PMC12222722; doi:10.1038/s41467-025-61251-w)
Supplement: Supplementary file 4 — Source Data [file 41467_2025_61251_MOESM4_ESM.zip › SourceData/Figure S3.xlsx]

## Sheet: 3(d)
Long-range FC	ReHo Pearson
0.142553	NaN
0.136597	0.847911
0.129529	0.704096
0.136496	NaN
0.144057	NaN
0.145173	0.72402
0.125867	0.533331
0.103526	0.800668
0.122244	0.84118
0.115963	0.752891
0.0992599	0.768307
0.11059	0.756281
0.158671	0.798838
0.0951473	0.630233
0.115551	0.733164
0.143934	0.753516
0.130725	0.731845
0.125467	NaN
0.14825	0.782113
0.159745	0.747591
0.152914	0.717305
0.148784	0.650252
0.138586	0.800572
0.107422	0.75594
0.101846	0.817578
0.0937376	0.780578
0.139945	0.785303
0.11021	0.798133
0.13711	0.815494
0.107382	0.785952
0.0835601	NaN
0.112145	0.823085
0.0838284	0.705412
0.108871	0.776314
0.106518	0.771814
0.123695	0.825267
0.115029	0.820199
0.120407	0.811152
0.13048	0.817525
0.0898856	0.795102
0.10232	0.793956
0.145221	0.819693
0.100218	0.777645
0.101992	0.785043
0.148841	0.808063
0.140166	0.775058
0.132536	0.785763
0.1361	0.796955
0.144507	0.800869
0.132655	0.762609
0.126872	0.815333
0.124959	0.846451
0.121374	0.842573
0.104634	0.746638
0.104559	0.804785
0.0948344	0.687111
0.10865	0.767327
0.0810254	0.608181
0.110895	0.750147
0.102863	0.771901
0.0841404	0.640612
0.0899907	0.744188
0.086976	0.746394
0.0920375	0.734042
0.0907967	0.697987
0.088437	0.604738
0.109874	0.732341
0.105039	0.729075
0.0910463	0.752831
0.0847559	0.787829
0.104929	0.761347
0.0951145	0.691349
0.103255	0.747016
0.0817757	0.742781
0.0832911	0.71531
0.0847027	0.629862
0.0907899	0.645496
0.0899654	0.747009
0.0985333	0.80416
0.0905126	0.776328
0.106257	0.765393
0.10156	0.724791
0.11368	0.744633
0.131393	0.726237
0.118673	0.668782
0.135036	0.707808
0.108722	0.743345
0.0755843	0.648673
0.101446	0.654977
0.0744709	0.615783
0.0893901	0.618788
0.0685183	0.539323
0.0571348	0.600957
0.0686815	0.594305
0.121273	0.798992
0.102911	0.745349
0.110904	0.708494
0.0949841	0.754227
0.104044	0.729355
0.103597	0.761663
0.0993011	0.787249
0.105732	0.805252
0.107963	0.810566
0.0918465	0.840495
0.0986553	0.824857
0.0932182	NaN
0.0911574	0.699734
0.0792167	0.71555
0.0845655	0.645278
0.0692097	NaN
0.0708942	0.65396
0.0647595	NaN
0.0941155	0.730733
0.0804947	0.717613
0.0794282	0.76686
0.10271	0.833847
0.112846	0.816216
0.0783629	NaN
0.0798916	NaN
0.0552363	NaN
0.110538	NaN
0.0776348	NaN
0.0748341	0.648902
0.110924	0.805629
0.0888181	0.755767
0.0760022	NaN
0.0782363	NaN
0.0878585	0.775522
0.0972823	0.819987
0.0987019	0.796738
0.0760929	NaN
0.0871489	0.647716
0.104796	0.684116
0.0800741	0.508986
0.0788496	NaN
0.0989986	NaN
0.108665	0.769946
0.120879	0.711462
0.105859	0.82798
0.120786	0.823367
0.132899	0.817662
0.121167	NaN
0.131507	0.770966
0.110529	0.825606
0.117389	0.798324
0.129763	0.746643
0.102422	0.79139
0.0980838	0.799628
0.104534	0.823654
0.102655	0.840748
0.108192	0.838465
0.148964	0.666157
0.0936439	0.716892
0.103823	0.596037
0.07386	NaN
0.147233	0.754385
0.130636	0.800967
0.149334	0.755962
0.147151	0.765132
0.0960841	0.679057
0.104814	0.811792
0.112435	0.782499
0.0975875	NaN
0.060971	NaN
0.0810644	0.693586
0.0556939	NaN
0.0924848	NaN
0.0958299	0.746022
0.0784185	0.688234
0.104596	0.634618
0.0965737	0.681029
0.0887849	0.614684
0.101152	0.765752
0.117756	0.812299
0.102534	0.753059
0.0959151	0.777453
0.092148	0.595758
0.0941419	0.718804
0.0965016	0.738489
0.0952636	0.550408
0.133446	NaN
0.145949	0.8345
0.122624	0.688853
0.130725	NaN
0.145382	0.735966
0.149517	0.721123
0.132355	0.544295
0.0961017	0.80935
0.114173	0.8447
0.107626	0.745905
0.0924359	0.76273
0.0991181	0.744337
0.158573	0.768775
0.0896219	NaN
0.116923	0.7397
0.151852	0.759184
0.136676	0.747399
0.123026	0.503159
0.154061	0.78428
0.159956	0.769608
0.159637	0.732515
0.159012	0.659209
0.144189	0.761698
0.100615	0.761561
0.107699	0.824716
0.0730819	0.782963
0.125842	0.785656
0.121558	0.820328
0.121328	0.807944
0.0967713	0.778595
0.0804275	NaN
0.0959228	0.811714
0.0784099	0.703793
0.0921496	0.780109
0.10127	0.76746
0.107691	0.830671
0.106649	0.808142
0.113556	0.801146
0.126951	NaN
0.0901052	0.805241
0.0972031	0.803502
0.143959	NaN
0.0855926	0.7806
0.0911187	0.771524
0.135555	0.8026
0.140816	0.773849
0.129683	0.771792
0.135176	0.783841
0.140409	0.794121
0.134337	0.750287
0.114909	0.818992
0.121755	0.85256
0.115079	0.859858
0.0919828	0.747067
0.09042	0.792733
0.0877418	0.716463
0.101001	0.769623
0.0650766	0.675388
0.0966697	0.753276
0.0963905	0.778537
0.0704308	0.561266
0.0799526	0.730691
0.0740837	0.745808
0.087691	0.724947
0.0878785	0.679781
0.0885631	0.698863
0.0972034	0.721359
0.101317	0.714258
0.0779528	0.734246
0.0732196	0.765193
0.100851	0.73211
0.0906027	0.651387
0.0988222	0.755256
0.0752544	0.755319
0.0813305	0.745654
0.0815758	0.696079
0.0939207	0.681893
0.0841664	0.765823
0.0976334	0.797694
0.0881214	0.809473
0.100007	0.758988
0.0989026	0.71802
0.104665	0.740003
0.11987	0.712975
0.113737	0.663076
0.123806	0.697842
0.102567	0.721481
0.0682624	0.609703
0.106916	0.690977
0.0723785	0.603378
0.0943799	0.696085
0.0797307	0.674768
0.0540715	NaN
0.0746643	0.677594
0.127838	0.791307
0.103108	0.737417
0.0964255	0.705478
0.0893491	0.751055
0.0996986	0.735476
0.100564	0.778736
0.0969464	0.78749
0.107518	0.8074
0.0977191	NaN
0.100024	0.844966
0.104833	0.846792
0.0934798	NaN
0.0840658	0.707469
0.0743246	0.728302
0.0830471	NaN
0.0838143	NaN
0.0741935	0.723327
0.0660374	NaN
0.0793605	0.735123
0.0816805	0.728909
0.0748044	0.766254
0.103081	0.84274
0.11748	0.816664
0.060334	NaN
0.0736353	NaN
0.0479032	NaN
0.0956351	NaN
0.0642926	NaN
0.0789603	0.667732
0.10201	0.796679
0.0880801	0.777037
0.0690295	NaN
0.0724024	NaN
0.0831207	0.789886
0.0941279	0.816574
0.0941264	0.781243
0.07024	0.680602
0.079859	0.686106
0.103516	0.70482
0.0781943	0.553372
0.0786761	NaN
0.100664	0.503151
0.119234	0.781993
0.143704	0.680727
0.107875	0.825131
0.128765	0.825694
0.129607	0.822641
0.123329	NaN
0.134151	0.772885
0.110774	0.819981
0.116051	0.798945
0.135224	0.731167
0.102672	0.828081
0.103066	0.844225
0.10491	0.824719
0.109095	0.837318
0.106375	0.846149
0.153049	0.662756
0.0930084	NaN
0.0987222	0.585214
0.0732521	NaN
0.151851	0.735386
0.146633	0.776918
0.153263	0.763611
0.152229	0.756587
0.0943008	NaN
0.101763	0.807042
0.103284	0.783084
0.0891985	NaN
0.053208	NaN
0.0731018	0.697142
0.0597905	NaN
0.095108	NaN
0.0968951	0.755893
0.0754231	0.733308
0.115535	0.647175
0.0920757	0.704857
0.0757533	0.630197
0.0909722	0.770451
0.112543	0.801261
0.0956974	0.770626
0.0876817	0.778344
0.0856439	0.638241
0.0848329	NaN
0.088305	0.746313
0.0759864	0.575677
