# Supplementary material for: Functional contrast across the gray-white matter boundary
Source: Nat Commun. 2025 Jul 2;16:6077. doi: 10.1038/s41467-025-61251-w (PMC12222722; doi:10.1038/s41467-025-61251-w)
Supplement: Supplementary file 4 — Source Data [file 41467_2025_61251_MOESM4_ESM.zip › SourceData/Figure 8.xlsx]

## Sheet: 8(c)-8(j)
	GWBPR
age	region 1	region 2	region 3	region 4	region 5	region 6	region 7	region 8
143	0.939799	0.905535	0.474305	0.892194	0.945422	0.937829	0.935363	0.945987
110	0.96357	0.898162	0.486564	0.904726	0.963794	0.932551	0.956771	0.950443
117	0.914508	0.905385	0.485503	0.910855	0.973561	0.953575	0.942156	0.935145
182	0.958997	0.907228	0.483786	0.925522	0.98395	0.973847	0.939829	0.963883
221	0.956676	0.895777	0.480862	0.94303	0.970281	0.948085	0.9472	0.948939
229	0.930924	0.888738	0.486374	0.931821	0.940288	0.913113	0.904136	0.936252
112	0.931473	0.916045	0.494523	0.94089	0.962087	0.951197	0.950166	0.931026
209	0.97262	0.923402	0.489469	0.940787	0.995804	0.962693	0.96198	0.9758
220	0.985793	0.914549	0.495449	0.917231	0.977254	0.95594	0.960389	0.966009
218	0.973514	0.908525	0.497124	0.935915	0.976099	0.956112	0.966462	0.962595
160	0.930931	0.909606	0.483974	0.926805	0.960335	0.947714	0.975265	0.943801
176	0.949691	0.89403	0.492033	0.918677	0.968398	0.939967	0.965151	0.962999
232	0.976455	0.933621	0.501419	0.943051	1.00959	0.978355	0.973065	0.961761
134	0.971727	0.905818	0.489879	0.937756	0.975705	0.95155	0.948346	0.95367
119	0.914759	0.908545	0.481923	0.785039	0.974271	0.961307	0.937867	0.93688
181	0.935392	0.899106	0.487371	0.947316	0.957401	0.940944	0.948461	0.947267
147	0.942459	0.865947	0.478436	0.920156	0.935017	0.908256	0.949805	0.938002
180	0.965958	0.912522	0.494262	0.93377	0.956942	0.958035	0.957121	0.953054
166	0.886459	0.885612	0.48347	0.895903	0.99124	0.991568	0.973332	0.920099
191	0.928977	0.908905	0.497132	0.943321	0.957203	0.945381	0.940506	0.932785
165	0.976593	0.93476	0.491858	0.951807	0.981959	0.946536	0.978637	0.968924
164	0.957191	0.906491	0.491722	0.938774	0.970014	0.963951	0.964485	0.926452
164	0.935783	0.890822	0.47699	0.947954	0.966837	0.924873	0.946433	0.92387
213	0.956547	0.905399	0.491545	0.943654	0.96488	0.96003	0.941804	0.952715
198	0.973189	0.931129	0.493787	0.920367	0.987291	0.968475	0.950047	0.935853
114	0.94765	0.89486	0.48046	0.871323	0.928838	0.946628	0.95729	0.972553
170	0.958348	0.911358	0.490208	0.939061	0.962256	0.950223	0.965433	0.954248
160	0.981547	0.916703	0.492729	0.962703	0.989112	0.966051	0.961495	0.98032
141	0.931524	0.919438	0.480034	0.917184	0.99201	0.968817	0.943498	0.95592
168	0.946429	0.896822	0.477031	0.913984	0.998541	0.955246	0.958004	0.963264
238	0.969927	0.920394	0.490874	0.920971	0.983912	0.961926	0.96975	0.967008
156	0.918585	0.892878	0.488096	0.934655	0.970908	0.944766	0.943316	0.939781
167	0.958252	0.889488	0.486119	0.869474	0.975559	0.960533	0.971712	0.954379
123	0.945955	0.904053	0.505072	0.927044	0.974905	0.952739	0.967828	0.949499
131	0.96971	0.912498	0.492429	0.924238	0.981825	0.964313	0.952797	0.960277
130	0.919667	0.910977	0.48032	0.932917	0.948187	0.949687	0.950387	0.928613
181	0.965712	0.879669	0.480614	0.847317	0.938789	0.923221	0.938728	0.947487
199	0.956075	0.918633	0.501507	0.947542	0.963963	0.961053	0.966813	0.964674
162	0.961727	0.906927	0.494552	0.881465	0.984592	0.959243	0.956258	0.976281
221	0.92918	0.912485	0.487587	0.918891	0.936535	0.944137	0.951562	0.927441
187	0.966451	0.890197	0.480594	0.940392	0.965663	0.947187	0.969478	0.962324
142	0.941377	0.842347	0.479638	0.915471	0.949158	0.917349	0.913112	0.934451
106	0.92964	0.906416	0.486716	0.917193	0.956503	0.922884	0.936229	0.941137
218	0.982434	0.91165	0.491808	0.971256	0.981631	0.960408	0.957222	0.971255
140	0.949138	0.917651	0.492941	0.948896	0.994761	0.964914	0.970346	0.945311
260	0.947735	0.906296	0.483124	0.951284	0.967319	0.943702	0.959845	0.952518
170	0.979289	0.903197	0.484465	0.895977	0.966247	0.945571	0.948665	0.962322
210	0.947952	0.916068	0.495187	0.923441	0.973454	0.965176	0.974657	0.926833
165	0.956421	0.903573	0.487313	0.926125	0.973887	0.933611	0.967049	0.950912
250	0.956457	0.919337	0.491549	0.890002	1.01437	0.956755	0.943944	0.94505
209	0.951325	0.912687	0.495764	0.943529	0.976047	0.965104	0.965829	0.95281
165	0.936781	0.923723	0.4917	0.930294	0.959302	0.907397	0.950073	0.946449
212	0.949202	0.923434	0.49386	0.931337	0.971669	0.95319	0.950131	0.939234
205	0.976217	0.909626	0.486057	0.957854	0.980731	0.969345	0.963943	0.981883
234	0.956885	0.911265	0.494998	0.946936	0.978341	0.955301	0.949546	0.962377
105	0.933181	0.895105	0.486956	0.87119	0.986075	0.926982	0.943144	0.928054
104	0.933081	0.902036	0.484847	0.887535	0.960584	0.926837	0.941969	0.903919
208	0.967475	0.90391	0.488205	0.910068	0.982592	0.963088	0.967177	0.960722
245	0.963684	0.914666	0.487001	0.9336	0.99039	0.966234	0.979817	0.957844
108	0.943397	0.900731	0.485822	0.902386	0.952802	0.929002	0.946699	0.942837
253	0.964944	0.910509	0.499543	0.945615	0.98218	0.956915	0.975204	0.959914
192	0.93455	0.90869	0.481488	0.925577	0.988006	0.970974	0.954894	0.940172
256	0.958767	0.885486	0.495636	0.961841	0.979082	0.875753	0.974115	0.96069
119	0.955012	0.908893	0.486533	0.917989	0.968916	0.932814	0.929502	0.901615
125	0.92764	0.903246	0.476885	0.936056	0.948555	0.941582	0.93632	0.929199
120	0.953605	0.907208	0.474633	0.914301	0.94318	0.912809	0.937756	0.931562
202	0.929512	0.896377	0.482992	0.907043	0.973961	0.965429	0.958387	0.933302
146	0.966247	0.9373	0.488822	0.867296	0.991817	0.948064	0.962759	0.941427
196	0.958102	0.90639	0.483017	0.933975	0.964197	0.950868	0.932242	0.953665
194	0.953757	0.910269	0.479614	0.938976	0.983215	0.942059	0.962555	0.952479
249	0.967789	0.916622	0.494474	0.922454	0.983235	0.947042	0.970128	0.961779
241	0.969939	0.921968	0.49984	0.951355	0.976029	0.972285	0.966615	0.963784
177	0.949337	0.919115	0.500919	0.934302	0.969343	0.964967	0.960739	0.94505
250	0.960013	0.923913	0.493672	0.952819	0.977312	0.966477	0.981585	0.962016
161	0.9136	0.912594	0.501818	0.953677	0.989679	0.96077	0.969372	0.883238
239	0.970312	0.931234	0.489509	0.947638	0.983387	0.962343	0.961949	0.960098
120	0.92679	0.898823	0.48046	0.900345	0.960529	0.922174	0.927732	0.945198
203	0.943456	0.926194	0.494935	0.891407	0.996096	0.97353	0.982091	0.951221
205	0.963279	0.927925	0.495991	0.942141	0.994358	0.961946	0.942168	0.94169
262	0.926642	0.915964	0.49783	0.935082	0.974247	0.981391	0.988475	0.946545
261	0.964085	0.913542	0.497529	0.950234	0.97979	0.958534	0.99371	0.943042
131	0.972568	0.895359	0.490849	0.916899	0.95958	0.941612	0.950156	0.964142
97	0.947573	0.895138	0.491292	0.914064	0.970767	0.947961	0.962794	0.957356
112	0.903088	0.8676	0.475692	0.900218	0.951185	0.925965	0.913166	0.92274
201	0.954471	0.912007	0.478371	0.930084	0.978331	0.940181	0.959039	0.94192
243	0.905746	0.908266	0.485815	0.850309	0.979813	0.956589	0.950122	0.930082
177	0.948823	0.924134	0.48886	0.953907	0.985692	0.948109	0.972441	0.955995
260	0.967525	0.909554	0.494294	0.942019	0.974147	0.950368	0.961729	0.969498
205	0.976505	0.928237	0.491538	0.925075	0.990895	0.944759	0.976097	0.967081
108	0.950493	0.874818	0.479676	0.905525	0.941901	0.918781	0.939275	0.938356
225	0.971979	0.908355	0.497201	0.947603	0.999949	0.961543	0.982592	0.970371
136	0.943018	0.885673	0.486827	0.883299	0.963449	0.946534	0.92911	0.944807
127	0.927887	0.864335	0.514107	0.833316	0.936931	0.895862	0.940348	0.916144
205	0.971942	0.922908	0.491562	0.92413	0.968659	0.963675	0.983185	0.966626
113	0.953949	0.931842	0.497193	0.94231	0.953745	0.94969	0.951296	0.934295
202	0.9726	0.925419	0.497066	0.961978	1.00006	0.974809	0.978396	0.982716
196	0.960165	0.927899	0.485926	0.902715	0.980264	0.980456	0.968849	0.945415
167	0.938571	0.903955	0.497872	0.909729	0.9761	0.950973	0.940111	0.925353
213	0.96187	0.909303	0.496372	0.939551	0.977664	0.955416	0.973324	0.954299
208	0.952359	0.904092	0.485687	0.949022	0.970039	0.960124	0.966629	0.947657
176	0.937019	0.910686	0.49462	0.927049	0.975152	0.959416	0.962978	0.936422
187	0.924857	0.90881	0.487644	0.929444	0.980015	0.920203	0.96874	0.916835
134	0.961834	0.884613	0.47579	0.900646	0.960246	0.943186	0.953775	0.963418
188	0.981866	0.905736	0.491511	0.942862	0.980679	0.940886	0.963369	0.970727
186	0.957811	0.906534	0.479505	0.925416	0.981646	0.945552	0.941391	0.9283
100	0.971462	0.890944	0.477532	0.896217	0.965829	0.947315	0.946461	0.952428
110	0.95141	0.899294	0.482406	0.91919	0.98579	0.956136	0.972582	0.956432
178	0.955783	0.902077	0.480809	0.89428	0.958545	0.942665	0.952443	0.935174
147	0.942175	0.888981	0.483671	0.954166	0.954322	0.950688	0.933466	0.94177
116	0.963096	0.916056	0.489926	0.925308	0.972397	0.963932	0.961115	0.961586
180	0.967632	0.937052	0.496261	0.947893	0.987234	0.959876	0.94428	0.966353
165	0.941721	0.893391	0.477842	0.853286	0.940575	0.950755	0.94058	0.948786
132	0.91717	0.902189	0.479495	0.916147	0.942828	0.947268	0.958578	0.933775
157	0.956605	0.919668	0.481502	0.936988	0.974262	0.957826	0.948037	0.939567
225	0.93505	0.912671	0.4921	0.950093	0.984929	0.978254	0.980356	0.951549
162	0.942348	0.887672	0.488416	0.943638	0.959573	0.956642	0.966309	0.936448
254	0.981297	0.91258	0.493572	0.966588	0.978777	0.973848	0.980475	0.971489
162	0.976386	0.90014	0.492719	0.962256	0.983981	0.974159	0.97769	0.959189
190	0.976879	0.879779	0.477777	0.912799	0.942937	0.923649	0.935972	0.974798
163	0.969814	0.921637	0.496017	0.918314	0.95492	0.96501	0.967156	0.914562
103	0.943257	0.875524	0.477483	0.93841	0.983471	0.932054	0.954935	0.936442
222	0.959474	0.928665	0.495988	0.925653	0.975763	0.967773	0.972819	0.94502
112	0.943857	0.898341	0.481104	0.912638	0.956596	0.95249	0.93575	0.945706
254	0.961049	0.911559	0.487611	0.954448	0.989307	0.958596	0.928904	0.927321
228	0.9428	0.900435	0.503773	0.953366	0.978266	0.948177	0.970319	0.960525
167	0.946157	0.907367	0.49317	0.935869	0.981638	0.934718	0.97329	0.934963
156	0.965021	0.927967	0.49566	0.926833	0.977377	0.962675	0.962765	0.955059
258	0.965858	0.904575	0.497228	0.939966	0.981983	0.966331	0.971739	0.949514
183	0.949134	0.909337	0.500868	0.950437	0.983716	0.970965	0.962291	0.936582
235	0.929625	0.915004	0.485114	0.927766	0.953708	0.933413	0.959212	0.90228
202	0.952165	0.918392	0.493903	0.962435	1.00007	0.969213	0.939075	0.937685
222	0.979143	0.908892	0.499645	0.9344	0.974538	0.954279	0.96567	0.947054
166	0.979688	0.901422	0.496679	0.95461	0.964262	0.938354	0.959855	0.929999
177	0.932924	0.914403	0.502501	0.936464	0.972297	0.944069	0.956449	0.944988
208	0.936318	0.915268	0.49389	0.933671	0.98434	0.962942	0.946206	0.937155
192	0.942091	0.910362	0.485882	0.919393	0.970356	0.927513	0.967891	0.939482
122	0.925849	0.915918	0.490103	0.898255	0.995346	0.974636	0.98948	0.945388
130	0.932215	0.884623	0.480783	0.909112	0.963658	0.931136	0.937242	0.926182
249	0.977879	0.914237	0.489853	0.93277	0.982685	0.962484	0.954734	0.949533
110	0.93866	0.888032	0.481633	0.927715	0.963783	0.937492	0.9539	0.952536
105	0.952912	0.875811	0.49745	0.933824	0.933407	0.934012	0.956224	0.958417
113	0.93547	0.893849	0.477605	0.921581	0.96077	0.941926	0.918686	0.881834
104	0.915153	0.91413	0.483296	0.921824	0.98032	0.969312	0.94529	0.93478
242	0.977716	0.898667	0.483778	0.941451	0.969832	0.946627	0.944682	0.945974
259	0.978844	0.931667	0.489255	0.935879	0.985066	0.979582	0.969847	0.962435
233	0.941219	0.929396	0.48435	0.938395	0.977302	0.964362	0.95626	0.943311
124	0.936425	0.905088	0.49224	0.840772	0.968625	0.958543	0.955084	0.938745
169	0.944919	0.907775	0.488176	0.909018	0.970626	0.943763	0.973482	0.96453
246	0.958524	0.920015	0.491283	0.942584	0.974532	0.963498	0.945969	0.959612
190	0.919047	0.907235	0.489497	0.917825	0.962625	0.950376	0.946954	0.911965
166	0.954886	0.884505	0.493753	0.91469	0.952816	0.879516	0.958673	0.926927
240	0.949889	0.897569	0.494536	0.952184	0.982971	0.939204	0.953942	0.927029
247	0.955303	0.891914	0.489302	0.937602	0.994554	0.967115	0.948505	0.954215
140	0.927118	0.889515	0.478995	0.931701	0.946823	0.932011	0.948755	0.944334
144	0.919435	0.911059	0.484627	0.925173	0.993947	0.968715	0.946133	0.933453
157	0.949933	0.900962	0.483169	0.918821	0.955989	0.938277	0.940748	0.940116
157	0.941774	0.914379	0.489796	0.906627	0.983919	0.956536	0.96365	0.938351
204	0.96857	0.914348	0.48726	0.951396	0.986595	0.971752	0.959531	0.957015
146	0.975017	0.891658	0.495773	0.9247	0.995518	0.982203	0.986825	0.96238
251	0.962799	0.925101	0.496519	0.932183	0.969224	0.953718	0.955993	0.961513
209	0.943871	0.880718	0.491289	0.96211	0.929622	0.857363	0.953882	0.930695
116	0.939412	0.920071	0.489322	0.883433	0.957033	0.937093	0.94082	0.945161
164	0.959314	0.925144	0.496764	0.952032	0.979364	0.899408	0.956897	0.938998
141	0.946768	0.920056	0.48562	0.928397	0.97255	0.957488	0.967277	0.956637
158	0.942892	0.90344	0.482404	0.930081	0.953706	0.949122	0.947185	0.935461
168	0.939007	0.88624	0.480257	0.937088	0.927508	0.906775	0.941602	0.94246
120	0.939599	0.875596	0.481335	0.916533	0.962187	0.931156	0.924972	0.936484
259	0.907494	0.911188	0.48908	0.953979	0.980131	0.951128	0.944619	0.941568
126	0.94617	0.90679	0.481229	0.930698	0.979415	0.925367	0.944907	0.934267
212	0.95903	0.914321	0.485586	0.925324	0.946304	0.915031	0.943368	0.942541
203	0.959543	0.904991	0.484439	0.943716	0.973642	0.954473	0.953218	0.956971
262	0.969912	0.921019	0.496512	0.947297	0.987759	0.958991	0.953201	0.949457
188	0.938675	0.889841	0.48964	0.914285	0.971083	0.931756	0.955882	0.958535
113	0.916449	0.910165	0.473452	0.909954	0.982854	0.953461	0.943832	0.928623
133	0.954426	0.922824	0.496046	0.959556	0.992955	0.954135	0.970822	0.946633
189	0.974131	0.911866	0.489784	0.942353	0.968666	0.965428	0.949526	0.957395
143	0.948148	0.90166	0.480211	0.907063	0.960833	0.948266	0.947299	0.950777
133	0.944447	0.903044	0.475323	0.902294	0.942945	0.939948	0.934785	0.94091
221	0.956008	0.900548	0.494153	0.944312	0.985132	0.965548	0.934982	0.939993
246	0.975732	0.905627	0.498743	0.939348	0.981812	0.938392	0.952937	0.962194
122	0.981166	0.917077	0.491442	0.795854	0.977433	0.968153	0.968377	0.95193
124	0.950581	0.908253	0.485403	0.939778	1.00795	0.95997	0.966773	0.93436
145	0.948569	0.908319	0.485243	0.856598	0.95707	0.948378	0.94477	0.947218
254	0.986032	0.915605	0.492154	0.950469	0.980413	0.954998	0.960931	0.971771
116	0.938083	0.878665	0.470757	0.906549	0.960378	0.92987	0.929714	0.94338
138	0.949634	0.907632	0.490476	0.937416	0.985364	0.96597	0.963723	0.931822
108	0.910571	0.895511	0.483937	0.896523	0.950113	0.942809	0.924783	0.908727
174	0.934148	0.917203	0.489305	0.90695	0.964119	0.962382	0.951623	0.955657
256	0.953859	0.913926	0.489387	0.957812	0.997217	0.96948	0.981889	0.938115
104	0.93791	0.888874	0.474811	0.908895	0.952736	0.926255	0.958191	0.953541
154	0.911793	0.866348	0.477515	0.871548	0.952763	0.923574	0.927837	0.898541
149	0.958592	0.908992	0.490472	0.952983	0.985943	0.974036	0.966597	0.961173
253	0.94887	0.917788	0.497586	0.928912	0.974582	0.963124	0.980787	0.944109
127	0.973269	0.928596	0.491712	0.907069	0.987452	0.960751	0.966979	0.959605
152	0.930484	0.850978	0.477072	0.928048	0.948972	0.914899	0.931534	0.932141
156	0.955858	0.928437	0.498395	0.941103	0.990044	0.967319	0.983555	0.959498
174	0.940379	0.901476	0.485084	0.915117	0.96151	0.960071	0.931222	0.943741
146	0.952801	0.904105	0.48112	0.934529	1.01011	0.96475	0.938917	0.958548
236	0.94061	0.917514	0.480675	0.946243	0.966634	0.97333	0.945164	0.951141
242	0.97187	0.91886	0.493736	0.933615	1.00094	0.967335	0.965261	0.97322
160	0.907623	0.901078	0.474929	0.940826	0.96757	0.933276	0.95129	0.949521
163	0.965734	0.895252	0.500175	0.905178	0.938601	0.928687	0.979172	0.960456
145	0.956822	0.880506	0.490235	0.941177	0.965674	0.947425	0.970908	0.945069
114	0.926554	0.902101	0.481101	0.90908	0.981793	0.948194	0.922022	0.930526
140	0.938446	0.912974	0.481153	0.947269	0.952883	0.935428	0.952776	0.948671
221	0.978491	0.938707	0.494955	0.961856	1.00592	0.977296	0.982153	0.965399
227	0.941073	0.882602	0.487681	0.910567	0.954294	0.932396	0.942039	0.953111
102	0.944609	0.913334	0.495011	0.950048	0.964766	0.95674	0.96224	0.947273
98	0.9485	0.887833	0.480371	0.938788	0.966271	0.919717	0.93635	0.938726
202	0.971071	0.925252	0.490271	0.953395	0.97846	0.981172	0.973705	0.970488
235	0.96851	0.90463	0.483996	0.907182	0.970835	0.947584	0.942394	0.948583
256	0.984804	0.926773	0.503028	0.950359	0.980144	0.974362	0.974146	0.977816
242	0.974825	0.864618	0.505758	0.953515	0.970216	0.943254	0.975749	0.964701
262	0.971525	0.924477	0.492492	0.965847	0.99168	0.969094	0.971887	0.956359
178	0.951478	0.901116	0.499816	0.923528	0.956593	0.959431	0.982937	0.963015
213	0.918652	0.900741	0.483977	0.959065	0.974457	0.974863	0.945721	0.948366
147	0.922564	0.912469	0.480385	0.907915	0.970231	0.922055	0.935294	0.925637
251	0.932401	0.884167	0.485495	0.941068	0.976387	0.949119	0.935263	0.932562
168	0.93896	0.920978	0.493101	0.945423	0.996311	0.968882	0.95054	0.946717
190	0.976433	0.913392	0.488266	0.929897	0.983999	0.963634	0.95623	0.952986
233	0.955537	0.922577	0.489435	0.942697	0.983915	0.973947	0.970528	0.968555
242	0.961267	0.895187	0.479169	0.942365	0.974555	0.931684	0.928167	0.96565
156	0.930935	0.890511	0.484422	0.937222	0.970623	0.947857	0.943216	0.92154
188	0.959318	0.900998	0.487176	0.954087	0.979259	0.953234	0.967206	0.956851
116	0.928915	0.903042	0.483175	0.937614	0.956111	0.933589	0.952187	0.929464
168	0.949079	0.882651	0.488752	0.868143	0.949636	0.929832	0.947401	0.941146
109	0.925462	0.891011	0.485018	0.930795	0.969571	0.906104	0.932756	0.931488
190	0.975244	0.914662	0.486572	0.896573	1.04516	0.998931	0.990407	0.946588
139	0.970356	0.901661	0.493076	0.952796	0.96998	0.940221	0.945597	0.970039
121	0.918803	0.880533	0.485721	0.8976	0.954952	0.945076	0.939854	0.934731
168	0.965381	0.911741	0.496703	0.948102	0.977789	0.962004	0.941194	0.961586
109	0.915242	0.902305	0.485126	0.956386	0.975265	0.928454	0.951157	0.953232
258	0.962049	0.933726	0.49654	0.958991	1.00179	0.983894	0.969907	0.933302
116	0.963895	0.904828	0.484541	0.928253	0.954115	0.909922	0.934523	0.944641
230	0.948394	0.91256	0.490418	0.935459	0.968832	0.956439	0.971474	0.944579
133	0.971869	0.915117	0.488411	0.895055	0.978181	0.938615	0.958142	0.952488
254	0.970267	0.89604	0.487847	0.955694	0.968795	0.952951	0.930134	0.948055
99	0.952091	0.90109	0.481243	0.915027	0.949517	0.940313	0.938957	0.972226
126	0.948614	0.910001	0.489543	0.884036	0.968696	0.944363	0.972818	0.953032
222	0.951545	0.913454	0.493398	0.931776	0.983717	0.958597	0.969079	0.961131
254	0.901312	0.892386	0.481574	0.909596	0.963545	0.946467	0.945477	0.90431
184	0.965787	0.900643	0.494504	0.940107	0.963466	0.937659	0.965785	0.937391
148	0.953641	0.895805	0.487687	0.899393	0.961332	0.952674	0.947068	0.973833
100	0.944335	0.901908	0.482255	0.886257	0.976196	0.939041	0.95294	0.928171
237	0.9337	0.889217	0.485705	0.90081	0.958098	0.937081	0.962433	0.917452
230	0.961247	0.912572	0.492549	0.95307	0.983843	0.971619	0.972853	0.94727
147	0.943505	0.891598	0.478452	0.935457	0.970155	0.942045	0.922209	0.94222
184	0.92609	0.905837	0.490682	0.932484	0.957907	0.941477	0.958483	0.958942
105	0.91369	0.891741	0.474867	0.936923	0.953972	0.942248	0.955783	0.923726
120	0.933462	0.909346	0.484312	0.915055	0.972029	0.94621	0.965117	0.948866
170	0.968467	0.889215	0.490874	0.94819	0.967312	0.949355	0.953588	0.955787
232	0.950562	0.873732	0.502824	0.935022	1.01486	0.943446	0.964949	0.946132
152	0.930056	0.887239	0.482482	0.924215	0.955335	0.949564	0.942739	0.922636
174	0.9522	0.911974	0.486979	0.949679	0.95769	0.949047	0.942872	0.949458
120	0.955779	0.888565	0.477843	0.926706	0.963252	0.935283	0.951415	0.960145
114	0.91261	0.872401	0.473535	0.882694	0.942488	0.923977	0.889807	0.900173
262	0.965804	0.91985	0.505497	0.948662	1.00774	0.9534	0.976354	0.96576
175	0.977174	0.876096	0.479161	0.907293	0.932861	0.914974	0.966836	0.962489
167	0.952533	0.925598	0.499938	0.925075	0.993801	0.9605	0.968893	0.921945
109	0.923689	0.886377	0.482591	0.856387	0.901028	0.901429	0.91169	0.905064
144	0.967218	0.903649	0.483113	0.949362	0.964368	0.946056	0.947427	0.955541
178	0.981554	0.930505	0.503788	0.934507	0.996145	1.00225	0.998149	0.967236
130	0.955502	0.893983	0.484684	0.903692	0.949775	0.930823	0.954762	0.960353
229	0.962286	0.907014	0.483744	0.938812	0.936496	0.944436	0.977595	0.966881
156	0.925695	0.910036	0.490288	0.93326	0.962543	0.965517	0.964407	0.942312
111	0.920225	0.913909	0.487882	0.933438	0.980732	0.954915	0.959054	0.931261
102	0.94111	0.900067	0.488523	0.921574	0.983989	0.959955	0.977051	0.950173
109	0.904822	0.864882	0.46162	0.866609	0.928828	0.902274	0.924343	0.885402
148	0.928575	0.867117	0.466947	0.919891	0.961257	0.939491	0.917191	0.897467
128	0.967255	0.904577	0.485268	0.923202	0.956176	0.94287	0.947368	0.95774
168	0.937047	0.880137	0.474384	0.905179	0.939576	0.942034	0.924342	0.919173
121	0.976987	0.911637	0.490579	0.897738	0.988092	0.961233	0.970037	0.976226
216	0.973191	0.901039	0.482893	0.934322	0.978059	0.947152	0.955589	0.961923
162	0.936161	0.919698	0.485528	0.916371	0.987304	0.957957	0.95375	0.940883
147	0.908777	0.895062	0.484071	0.963351	0.953601	0.938721	0.937701	0.906718
141	0.93113	0.890338	0.481798	0.941922	0.982951	0.962421	0.966436	0.94503
167	0.933517	0.895888	0.487765	0.951313	0.975352	0.952675	0.937191	0.913697
179	0.945993	0.90644	0.485077	0.923507	0.979136	0.968308	0.955693	0.955467
128	0.924438	0.872914	0.490457	0.897318	0.928008	0.908213	0.947311	0.933249
257	0.965814	0.925044	0.508857	0.929342	0.998509	0.98174	0.981399	0.968939
177	0.948076	0.895526	0.487213	0.955188	0.964202	0.937338	0.966704	0.960947
147	0.950546	0.907896	0.487514	0.945265	0.97088	0.95579	0.953213	0.960035
105	0.918859	0.873468	0.478453	0.819831	0.955076	0.95199	0.950565	0.923399
131	0.92993	0.911099	0.493264	0.895333	0.970581	0.9489	0.966151	0.946696
173	0.951625	0.892013	0.479437	0.92165	0.958924	0.951798	0.964476	0.933387
240	0.958895	0.909635	0.489088	0.905703	0.980047	0.964696	0.96396	0.946801
159	0.962639	0.902231	0.487292	0.854904	0.986647	0.924662	0.958259	0.967351
97	0.964122	0.905293	0.502393	0.927144	0.967208	0.980275	0.951533	0.957149
169	0.953906	0.897291	0.486631	0.891109	0.962787	0.948679	0.928778	0.947674
154	0.944023	0.910517	0.484551	0.938829	0.980783	0.9605	0.953809	0.956013
172	0.95457	0.92787	0.498379	0.935001	0.980317	0.961915	0.948133	0.951034
212	0.959954	0.88573	0.486601	0.935989	0.97875	0.972165	0.944595	0.962909
107	0.930778	0.875747	0.475156	0.903527	0.965239	0.95207	0.976158	0.935782
230	0.977917	0.901067	0.49071	0.909156	0.989156	0.957995	0.953481	0.962016
174	0.911469	0.874042	0.475464	0.908993	0.947375	0.936911	0.907572	0.909329
179	0.943471	0.915771	0.487183	0.908825	0.972471	0.93798	0.951686	0.932893
172	0.956523	0.906111	0.494766	0.938317	0.985105	0.958163	0.990656	0.953032
128	0.941579	0.914709	0.487553	0.941295	0.971332	0.952029	0.937325	0.935136
155	0.961108	0.903752	0.483036	0.901564	0.982852	0.959476	0.938692	0.955904
193	0.958466	0.909135	0.492031	0.948576	0.981544	0.953033	0.965411	0.958434
246	0.985659	0.932437	0.49437	0.945927	0.997236	0.977857	0.973416	0.963616
125	0.955454	0.896503	0.486564	0.939361	0.97188	0.958329	0.958426	0.94195
218	0.922556	0.892365	0.492833	0.931744	0.982277	0.953977	0.980804	0.938722
249	0.965867	0.912193	0.497631	0.933569	0.974031	0.966372	0.965326	0.965476
227	0.981832	0.913864	0.492319	0.934625	0.974792	0.975859	1.00691	0.976001
194	0.977385	0.932489	0.500084	0.856602	0.995276	0.991433	0.97633	0.979245
239	0.963404	0.893459	0.494196	0.909015	0.973761	0.953448	0.981487	0.952983
115	0.912264	0.877742	0.490141	0.951686	0.954113	0.900778	0.949921	0.913703
117	0.952561	0.887823	0.481952	0.865347	0.96728	0.95249	0.990236	0.94425
198	0.94679	0.911516	0.499525	0.972957	0.99343	0.974981	0.968375	0.959138
203	0.958233	0.915766	0.492033	0.915806	0.976549	0.965619	0.953205	0.953753
253	0.965978	0.909209	0.484277	0.920568	0.993005	0.955936	0.952412	0.948297
156	0.967809	0.908451	0.492579	0.931446	0.982864	0.9635	0.956608	0.962149
248	0.978082	0.900236	0.488164	0.945453	0.96942	0.978703	0.95679	0.978832
111	0.972983	0.883514	0.482703	0.910469	0.961208	0.924932	0.94432	0.954852
233	0.974845	0.902952	0.480089	0.912381	0.959467	0.939965	0.946534	0.984242
216	0.970107	0.9109	0.483672	0.929039	0.979836	0.961985	0.961126	0.969862
169	0.966691	0.877801	0.490464	0.924403	0.965764	0.939635	0.952002	0.962963
113	1.00556	0.898006	0.490383	0.930315	0.971854	0.950716	0.961165	1.00207
149	0.960936	0.914097	0.48595	0.926872	0.959874	0.965347	0.96757	0.958833
150	0.943654	0.904408	0.477405	0.934824	0.961322	0.954462	0.915119	0.950008
255	0.967278	0.915839	0.493265	0.943742	0.979584	0.963975	0.96779	0.963715
158	0.965216	0.91976	0.493441	0.874213	0.980452	0.950941	0.964713	0.951156
164	0.960503	0.923011	0.488424	0.943565	0.983531	0.957927	0.947127	0.952418
212	0.987466	0.91306	0.498558	0.947995	0.968623	0.960019	0.974128	0.960222
158	0.946716	0.893034	0.487507	0.906511	0.96091	0.933011	0.946744	0.925738
131	0.932554	0.899373	0.481384	0.855873	0.928251	0.934218	0.94219	0.91198
226	0.968653	0.927716	0.50266	0.951052	1.00103	0.976022	0.955948	0.948203
167	0.951374	0.898468	0.48851	0.955577	0.96923	0.955396	0.965776	0.956275
177	0.953865	0.905872	0.491066	0.938956	0.989588	0.965091	0.971778	0.931404
248	0.959155	0.886093	0.493884	0.956029	0.999345	0.961224	0.965002	0.937319
214	0.973071	0.911802	0.499349	0.887622	0.981521	0.966651	0.978629	0.960352
260	0.977516	0.901436	0.497019	0.933665	0.972376	0.950838	0.969771	0.966179
145	0.974141	0.928702	0.490673	0.94966	0.984752	0.979451	0.977407	0.967435
141	0.954313	0.901186	0.476757	0.948598	0.979264	0.950233	0.964007	0.958562
263	0.984668	0.932523	0.49452	0.977618	0.996419	0.966746	0.966624	0.970609
178	0.986141	0.904124	0.497288	0.92951	0.971646	0.958733	0.955528	0.967299
231	0.966464	0.902937	0.487518	0.890628	0.972205	0.95225	0.961852	0.944732
166	0.914685	0.88331	0.473256	0.902129	0.939381	0.927669	0.93401	0.92848
227	0.970876	0.931118	0.502928	0.969372	0.988829	0.970481	0.98421	0.962206
197	0.97079	0.909891	0.485603	0.911851	0.979049	0.957979	0.960415	0.941976
158	0.940322	0.904502	0.499936	0.906678	0.995175	0.92699	0.970758	0.938918
211	0.936443	0.888086	0.478917	0.939868	0.961801	0.940621	0.947413	0.9496
153	0.97419	0.909513	0.507808	0.86383	0.966434	0.963438	1.0034	0.966712
250	0.945165	0.900856	0.481074	0.934281	0.977365	0.967553	0.958601	0.946924
245	0.973343	0.928846	0.501119	0.944838	1.00143	0.997711	0.97899	0.975875
146	0.961977	0.914798	0.492039	0.919583	0.99522	0.962148	0.975344	0.955153
196	0.958963	0.919981	0.491659	0.922253	0.985906	0.971265	0.9641	0.957776
165	0.960648	0.896644	0.486475	0.909577	0.972085	0.947691	0.954784	0.959525
151	0.952242	0.889721	0.489662	0.880466	0.938321	0.930123	0.922657	0.926339
247	0.978397	0.909684	0.484562	0.901723	0.972376	0.950803	0.965474	0.976116
165	0.979041	0.913935	0.501173	0.940806	0.984138	0.970281	0.973616	0.967851
233	0.972112	0.901363	0.487568	0.941267	0.972915	0.966318	0.948946	0.951295
213	0.93848	0.89944	0.48997	0.918241	0.956578	0.942062	0.951635	0.952712
127	0.93376	0.912815	0.480231	0.882299	0.970655	0.94688	0.946357	0.91844
224	0.986452	0.92736	0.494141	0.947837	0.96235	0.96707	0.940069	0.978894
212	0.945785	0.91879	0.489657	0.960209	0.99685	0.971715	0.984787	0.93926
127	0.932936	0.889138	0.491978	0.921951	0.93963	0.908968	0.939909	0.961265
187	0.978963	0.929613	0.488536	0.940314	0.989457	0.959296	0.969053	0.969128
157	0.961715	0.908737	0.486882	0.84747	0.980896	0.941323	0.946941	0.956007
125	0.94401	0.894784	0.479938	0.920116	0.95074	0.949957	0.913457	0.945281
165	0.938671	0.915862	0.489107	0.914986	0.971321	0.951547	0.959049	0.958855
256	0.953625	0.919049	0.493441	0.921133	0.968457	0.956492	0.924426	0.946314
204	0.91118	0.904976	0.499592	0.964221	0.956882	0.933806	0.925154	0.939094
180	0.949348	0.909159	0.49121	0.939705	0.97128	0.953986	0.975923	0.956314
163	0.971186	0.897838	0.483079	0.939644	0.970319	0.946472	0.932583	0.938166
250	0.956891	0.907006	0.490314	0.947284	0.975586	0.943988	0.956393	0.957173
224	0.922944	0.90723	0.486527	0.90814	0.982177	0.966237	0.992272	0.938805
107	0.962249	0.882078	0.482119	0.915687	0.936165	0.91659	0.935982	0.906662
172	0.958842	0.902601	0.490848	0.928726	0.984155	0.951631	0.950949	0.969981
249	0.973565	0.917987	0.496349	0.938118	0.991658	0.96853	0.968763	0.952767
165	0.914709	0.881978	0.480736	0.908228	0.954506	0.937616	0.948005	0.919232
207	0.975269	0.913272	0.492819	0.895949	1.01137	0.897371	0.960826	0.967362
165	0.957291	0.914814	0.487143	0.918193	1.00012	0.885656	0.954543	0.967851
120	0.942424	0.872797	0.488425	0.871739	0.945178	0.930641	0.94959	0.942376
203	0.967308	0.916972	0.484208	0.913045	0.988479	0.967986	0.96657	0.954723
179	0.97582	0.897145	0.486609	0.922985	0.98867	0.973359	0.954783	0.941571
130	0.962362	0.909337	0.489727	0.951915	0.964978	0.945826	0.963439	0.948076
203	0.940886	0.90288	0.487978	0.933525	0.985515	0.96737	0.960705	0.951046
129	0.929727	0.908302	0.492809	0.941945	0.95573	0.95671	0.963208	0.950612
178	0.949645	0.898631	0.480337	0.922017	0.960496	0.951684	0.948533	0.961654
175	0.909642	0.907874	0.505563	0.915488	0.971323	0.96038	0.960461	0.937097
133	0.950468	0.896092	0.480252	0.934894	0.967297	0.955015	0.966145	0.948997
185	0.935277	0.89556	0.487601	0.943615	0.956094	0.917051	0.954512	0.942297
253	0.974201	0.921246	0.48744	0.958525	1.00714	0.967648	0.973257	0.971341
250	0.969202	0.925098	0.48652	0.925753	0.997342	0.971998	0.956802	0.953387
130	0.948722	0.889122	0.485001	0.931452	0.934261	0.931715	0.939046	0.933187
172	0.949473	0.913095	0.485439	0.903521	0.963047	0.93718	0.933329	0.950045
136	0.922684	0.905993	0.48733	0.922975	0.954616	0.944115	0.946387	0.940431
229	0.929883	0.887808	0.484877	0.934361	0.987813	0.942544	0.96743	0.931807
227	0.971398	0.911743	0.498669	0.941106	0.975801	0.946751	0.982934	0.941151
160	0.947541	0.891503	0.487597	0.937623	0.952121	0.945538	0.953752	0.945659
200	0.984987	0.915595	0.497717	0.936487	0.97746	0.967118	0.975053	0.982098
155	0.923277	0.854232	0.483674	0.852085	0.949114	0.931575	0.916087	0.902499
242	0.923157	0.904433	0.471405	0.881993	0.964348	0.94125	0.945046	0.938796
185	0.982813	0.887403	0.481254	0.943662	0.95261	0.94643	0.945268	0.949473
183	0.939781	0.884984	0.48164	0.90055	0.956786	0.942511	0.913949	0.943506
260	0.975865	0.906678	0.497547	0.918771	0.985619	0.979394	0.982596	0.958571
262	0.97767	0.911683	0.498471	0.922812	0.993105	0.953498	0.970826	0.965785
197	0.961376	0.916168	0.514495	0.945518	0.955417	0.945262	0.947558	0.956032
219	0.96233	0.920522	0.494119	0.936077	0.985611	0.980328	0.961681	0.961482
183	0.946739	0.908363	0.489788	0.93253	0.980461	0.967705	0.973446	0.910772
194	0.969112	0.904575	0.491428	0.953181	0.982874	0.931165	0.953795	0.963292
199	0.93447	0.899831	0.486051	0.922316	0.959868	0.954575	0.963316	0.948165
200	0.935464	0.88356	0.481268	0.899072	0.967912	0.926457	0.930912	0.937222
240	0.964752	0.913751	0.48828	0.961649	0.958299	0.936325	0.942363	0.96323
190	0.935849	0.910415	0.491351	0.927125	0.973548	0.967774	0.940871	0.932636
207	0.972249	0.916393	0.487248	0.918994	0.989461	0.976003	0.966957	0.918101
183	0.938434	0.927492	0.481265	0.930141	0.965575	0.958023	0.944821	0.937796
152	0.922308	0.894085	0.484896	0.910039	0.948998	0.931147	0.937303	0.933444
238	0.970945	0.901076	0.502662	0.948361	0.980943	0.95397	0.976235	0.962021
151	0.944871	0.896732	0.488531	0.843254	0.980126	0.933002	0.960979	0.929419
131	0.907807	0.881046	0.469334	0.87787	0.948439	0.910703	0.935462	0.912061
247	0.953223	0.913528	0.488976	0.924794	0.975732	0.961467	0.980431	0.928111
157	0.949422	0.926972	0.486433	0.953471	0.979986	0.957963	0.917969	0.949599
198	0.973708	0.908401	0.487773	0.948742	0.97201	0.952242	0.949276	0.945943
179	0.960079	0.88419	0.480945	0.942283	0.963068	0.937148	0.940038	0.955224
252	0.970901	0.911697	0.488399	0.954455	0.962332	0.944557	0.95882	0.938609
244	0.941669	0.904951	0.494835	0.923467	0.964515	0.936593	0.940599	0.912111
157	0.917469	0.903623	0.475663	0.917295	0.984787	0.964098	0.942358	0.939447
191	0.957461	0.921644	0.490837	0.950162	0.957086	0.950796	0.962829	0.959517
168	0.956361	0.91824	0.502833	0.87363	0.98748	0.935175	0.957186	0.953449
128	0.948052	0.889227	0.474534	0.903748	0.976516	0.940019	0.954353	0.943533
246	0.969244	0.895187	0.495384	0.95574	0.977145	0.958182	0.970258	0.97299
257	0.97039	0.921375	0.501098	0.939961	0.972417	0.962777	0.962318	0.953469
131	0.923662	0.899548	0.492108	0.873844	0.96109	0.953371	0.944762	0.939911
231	0.937498	0.901468	0.491657	0.929458	0.965288	0.908314	0.952872	0.945028
185	0.957989	0.903028	0.490744	0.964079	0.98766	0.966022	0.952917	0.951344
197	0.974306	0.908088	0.489362	0.900716	0.966347	0.942692	0.964953	0.951608
109	0.959592	0.913401	0.486072	0.935729	0.974408	0.937746	0.967423	0.963482
246	0.981956	0.915124	0.488742	0.916568	0.987309	0.958556	0.966068	0.963794
152	0.93976	0.925618	0.494315	0.955981	0.999864	0.982994	0.976896	0.958038
217	0.97434	0.934939	0.494692	0.97072	0.98474	0.9743	0.982236	0.959754
254	0.955727	0.907202	0.500589	0.945707	0.983624	0.958145	0.9639	0.956444
163	0.915204	0.906931	0.491314	0.874912	0.986021	0.983483	0.934974	0.934729
191	0.930649	0.891768	0.479446	0.93996	0.970328	0.928119	0.935266	0.93891
148	0.948297	0.912965	0.495955	0.926097	0.976056	0.964352	0.952076	0.954152
248	0.963628	0.922151	0.509623	0.954408	0.95116	0.952491	0.97861	0.949748
108	0.949066	0.872491	0.48773	0.929554	0.931343	0.925229	0.961733	0.952029
100	0.965525	0.894682	0.493577	0.862464	0.956679	0.941921	0.948535	0.961809
182	0.953083	0.897428	0.485007	0.924676	0.957753	0.936041	0.94952	0.939737
144	0.953407	0.902702	0.484657	0.937371	0.983661	0.956221	0.949395	0.941645
131	0.956958	0.898213	0.484878	0.941911	0.928187	0.917441	0.941907	0.945868
121	0.965859	0.903593	0.485167	0.924354	0.965579	0.949831	0.937897	0.943827
197	0.956659	0.886839	0.480373	0.899342	0.967146	0.956509	0.938468	0.946704
184	0.955034	0.915103	0.491129	0.923313	0.969352	0.96402	0.959869	0.958961
214	0.957705	0.91007	0.491112	0.92129	0.967351	0.950321	0.977504	0.930529
101	0.907149	0.873514	0.481757	0.893854	0.968531	0.962425	0.922621	0.930502
196	0.973495	0.933477	0.496771	0.953725	0.986413	0.980212	0.965441	0.959195
161	0.92663	0.902975	0.484643	0.924901	0.982584	0.95318	0.951545	0.912803
115	0.930376	0.88896	0.48111	0.899877	0.98957	0.967193	0.966679	0.921029
121	0.918751	0.894197	0.48036	0.888944	0.955501	0.934883	0.921217	0.921782
168	0.942579	0.911504	0.49441	0.945612	1.00542	0.958505	0.954514	0.94302
121	0.96289	0.908701	0.491256	0.950686	0.992262	0.968357	0.984653	0.956603
183	0.948206	0.898677	0.489615	0.901086	0.981589	0.958742	0.948668	0.935071
112	0.939771	0.902651	0.495038	0.92786	0.964046	0.949508	0.944465	0.948258
140	0.959643	0.898345	0.482286	0.922826	0.969378	0.928611	0.960847	0.95302
164	0.949902	0.916043	0.500088	0.904617	0.993845	0.967708	0.96729	0.93485
119	0.941331	0.894689	0.4817	0.909187	0.964386	0.9569	0.958024	0.952904
160	0.960471	0.913958	0.489599	0.904689	0.9778	0.95759	0.973354	0.937475
250	0.940271	0.919465	0.493974	0.908606	1.00497	0.971407	0.951209	0.935232
147	0.93095	0.879549	0.479921	0.913703	0.953827	0.928218	0.928366	0.919519
109	0.932001	0.907308	0.484467	0.926911	0.973831	0.948811	0.947526	0.922101
172	0.969199	0.900178	0.48755	0.94254	0.975986	0.930935	0.966223	0.948538
227	0.951301	0.90458	0.49275	0.93138	0.975037	0.96305	0.963034	0.962768
144	0.906183	0.91001	0.483031	0.922796	0.975755	0.946244	0.952851	0.932513
116	0.938841	0.889869	0.494917	0.90422	0.980199	0.885471	0.97779	0.926992
113	0.892796	0.892566	0.4845	0.947121	0.95864	0.935599	0.948009	0.90403
229	0.962779	0.902951	0.501079	0.894045	1.00803	0.963366	0.961356	0.959776
104	0.940933	0.89697	0.475314	0.920905	0.973718	0.948977	0.914928	0.928408
168	0.967624	0.906122	0.490064	0.910125	0.956698	0.9412	0.95171	0.959337
106	0.959125	0.90123	0.488355	0.91519	0.960402	0.916648	0.94527	0.95089
138	0.938908	0.89062	0.480887	0.919035	0.970553	0.947092	0.928008	0.94585
221	0.951797	0.915842	0.483934	0.930872	0.986694	0.967519	0.944093	0.930079
176	0.94872	0.904436	0.494278	0.908768	0.974583	0.96338	0.969625	0.930444
189	0.97017	0.906477	0.491877	0.867601	0.995208	0.963004	0.965268	0.954422
233	0.961146	0.896431	0.49063	0.958903	0.957206	0.940022	0.942828	0.95564
202	0.948553	0.900321	0.482027	0.936987	0.998971	0.96532	0.973777	0.961303
186	0.953255	0.886678	0.485988	0.84304	0.966946	0.958065	0.912442	0.94548
182	0.972303	0.896275	0.482929	0.896065	0.971437	0.954582	0.974259	0.973998
135	0.935555	0.893326	0.489402	0.910457	0.973958	0.941903	0.954475	0.947017
226	0.979843	0.913475	0.492714	0.947147	0.981342	0.969139	0.957977	0.97426
102	0.917143	0.887065	0.484945	0.91224	0.952047	0.928978	0.945551	0.92152
117	0.939069	0.900716	0.483827	0.907605	0.9428	0.910683	0.925262	0.935294
165	0.93987	0.905413	0.492044	0.941542	0.95872	0.953752	0.979084	0.93754
206	0.925945	0.915142	0.499746	0.93641	0.974786	0.943908	0.956077	0.934559
263	0.961845	0.917286	0.492384	0.898396	0.988672	0.966455	0.969193	0.956975
212	0.917997	0.901342	0.485879	0.903913	0.959941	0.959026	0.957567	0.93628
166	0.978295	0.921074	0.492798	0.931925	0.983772	0.982593	0.977976	0.985566
120	0.95734	0.90319	0.497137	0.937458	0.968932	0.928004	0.965084	0.950137
186	0.916909	0.93017	0.479426	0.946914	0.950493	0.966813	0.928145	0.925856
262	0.978316	0.902161	0.489179	0.935156	0.960455	0.940884	0.969623	0.969654
167	0.956295	0.892858	0.48305	0.889035	0.949601	0.93409	0.972578	0.93417
153	0.961393	0.909365	0.486652	0.909756	1.00574	0.993996	0.973912	0.9463
192	0.940427	0.884487	0.48019	0.844143	0.933632	0.928311	0.965308	0.933999
260	0.989081	0.918866	0.495645	0.949778	0.97256	0.942898	0.990404	0.956488
240	0.958622	0.898504	0.48855	0.951052	0.949714	0.938492	0.933293	0.938565
170	0.959632	0.913974	0.484874	0.951766	0.968585	0.942726	0.96744	0.960085
175	0.95341	0.904541	0.477603	0.939907	0.971252	0.929263	0.95294	0.950144
113	0.957857	0.903961	0.487779	0.877452	0.960034	0.934603	0.927454	0.955853
128	0.938208	0.920476	0.492192	0.920681	0.974164	0.959518	0.962254	0.936603
201	0.958187	0.909157	0.482175	0.92956	0.94452	0.958332	0.977596	0.941369
252	0.978693	0.91849	0.498757	0.96847	0.98288	0.971094	0.96885	0.968418
184	0.939362	0.897299	0.47976	0.906406	0.957878	0.946923	0.946064	0.94114
164	0.94229	0.906428	0.485325	0.893415	0.968371	0.943293	0.925735	0.931861
156	0.960661	0.904231	0.486094	0.942319	0.978641	0.954845	0.954259	0.949663
156	0.96228	0.912657	0.494054	0.930035	0.981435	0.967877	0.967807	0.949207
120	0.928561	0.897702	0.482104	0.897363	0.973115	0.938853	0.940371	0.934371
250	0.965588	0.91532	0.489962	0.904621	0.979172	0.961046	0.918295	0.938927
146	0.928742	0.913311	0.495184	0.910614	0.988307	0.980365	0.946627	0.933337
125	0.876668	0.842111	0.478504	0.843369	0.926527	0.901022	0.906107	0.900166
223	0.986209	0.914093	0.49735	0.944647	0.97668	0.971311	0.981818	0.961841
127	0.930707	0.887472	0.475347	0.903292	0.948665	0.933792	0.923502	0.900253
178	0.965633	0.91707	0.489925	0.915484	0.974216	0.94697	0.965697	0.978387
182	0.970067	0.918669	0.492905	0.946052	1.0006	0.980056	0.982416	0.968934
160	0.965973	0.891136	0.493969	0.934009	0.968913	0.951987	0.967256	0.91629
194	0.955133	0.917715	0.488252	0.935703	0.994781	0.963411	0.960294	0.955256
177	0.942363	0.900067	0.500503	0.918447	0.973019	0.949036	0.94067	0.945601
179	0.960552	0.915982	0.486657	0.944932	0.972906	0.963321	0.9508	0.927681
110	0.923292	0.881694	0.49829	0.91776	0.946641	0.91452	0.941983	0.926611
178	0.970587	0.905059	0.496085	0.950109	0.98469	0.953478	0.960757	0.940123
113	0.933359	0.870702	0.482409	0.893903	0.930641	0.929147	0.943696	0.932507
176	0.943477	0.895703	0.490533	0.928244	0.963205	0.92817	0.923983	0.935479
172	0.964195	0.915856	0.471435	0.939004	0.952231	0.947175	0.971171	0.95616
132	0.938282	0.87108	0.483273	0.893923	0.947732	0.919241	0.948489	0.9053
192	0.990475	0.905119	0.501433	0.906137	0.967136	0.939817	0.95614	0.980867
229	0.958528	0.921849	0.492187	0.936875	0.989384	0.959214	0.951644	0.956464
174	0.912659	0.866451	0.48762	0.91184	0.930874	0.923706	0.920709	0.93839
145	0.903853	0.909182	0.494014	0.945174	0.964062	0.915032	0.932299	0.916232
203	0.964915	0.895631	0.492754	0.917964	0.962229	0.950104	0.962286	0.951944
126	0.919218	0.863566	0.482075	0.885212	0.966748	0.92666	0.943052	0.915158
143	0.937244	0.904537	0.486475	0.918554	0.984173	0.956564	0.975764	0.95199
216	0.973335	0.921066	0.489311	0.926755	0.988984	0.954424	0.981434	0.951023
249	0.963268	0.902598	0.492138	0.94826	0.984972	0.969651	0.977454	0.945563
169	0.938325	0.893757	0.479732	0.903384	0.982655	0.966643	0.95391	0.925342
213	0.956373	0.87535	0.469142	0.96523	0.94212	0.947877	0.945714	0.962384
164	0.950616	0.905242	0.488341	0.924242	0.965974	0.949743	0.95898	0.942254
127	0.938522	0.887609	0.48132	0.92261	0.954574	0.946946	0.96555	0.946132
252	0.95643	0.913491	0.490456	0.920463	0.97365	0.963927	0.957795	0.95323
119	0.924637	0.906903	0.484993	0.880123	0.938168	0.939883	0.921475	0.919083
169	0.954274	0.911847	0.53273	0.905882	0.95652	0.949201	0.906291	0.941541
119	0.961376	0.890371	0.495181	0.931695	0.967046	0.938067	0.936027	0.958312
263	0.974926	0.905592	0.490454	0.952277	0.975824	0.949834	0.977147	0.975314
179	0.963699	0.898927	0.491984	0.951337	0.973828	0.947512	0.959344	0.963207
255	0.959402	0.909051	0.494276	0.873581	0.970153	0.947714	0.9686	0.960949
136	0.954712	0.894473	0.484377	0.932748	0.970012	0.951163	0.967757	0.932527
255	0.942001	0.905992	0.484581	0.953258	0.950708	0.920844	0.963977	0.948601
166	0.952157	0.919984	0.488852	0.940967	0.958645	0.942813	0.97953	0.951433
156	0.956871	0.912029	0.487969	0.914275	0.967011	0.943072	0.93928	0.928822
175	0.950647	0.9167	0.49273	0.938736	0.974616	0.96941	0.952657	0.966102
118	0.936955	0.907551	0.48662	0.914022	0.984614	0.94778	0.935095	0.925032
177	0.97276	0.912107	0.481456	0.926906	0.971031	0.939448	0.952851	0.942242
196	0.938715	0.912614	0.480514	0.908643	0.997778	0.970453	0.941492	0.959187
234	0.983661	0.924696	0.498049	0.95072	0.976147	0.943008	0.971077	0.97626
102	0.955176	0.891503	0.48153	0.916371	0.97206	0.946433	0.973305	0.970773
175	0.941543	0.918103	0.486515	0.925904	0.989709	0.960947	0.950508	0.97239
106	0.926329	0.859684	0.479559	0.928677	0.954657	0.885977	0.923505	0.896779
199	0.972149	0.913559	0.498035	0.94077	0.983394	0.967529	0.969409	0.968797
183	0.94034	0.91771	0.504569	0.938981	0.956067	0.946909	0.950072	0.947427
157	0.949322	0.92844	0.499054	0.915775	0.991071	0.971839	0.971007	0.955409
136	0.86174	0.872201	0.462856	0.868954	0.951111	0.91869	0.920735	0.911272
195	0.946948	0.905596	0.483338	0.917442	0.964383	0.935132	0.929238	0.940182
144	0.920269	0.89227	0.482791	0.897893	0.935154	0.877942	0.930874	0.938259
178	0.965754	0.89618	0.491196	0.944672	0.980971	0.941119	0.96278	0.959844
136	0.931852	0.891674	0.475613	0.91679	0.936944	0.908357	0.928863	0.89022
110	0.912598	0.895445	0.471636	0.897341	0.96239	0.968091	0.911937	0.918305
225	0.97615	0.905778	0.501692	0.936963	0.965262	0.959865	0.968494	0.95288
175	0.9288	0.900348	0.491882	0.967159	0.960718	0.948361	0.971068	0.928703
163	0.947564	0.892859	0.486484	0.923128	0.977435	0.923988	0.948157	0.920596
194	0.926008	0.906264	0.480455	0.905577	0.984608	0.956956	0.952846	0.917178
237	0.969132	0.920554	0.489422	0.921367	0.996058	0.981962	0.979441	0.947718
