# Supplementary material for: Functional contrast across the gray-white matter boundary
Source: Nat Commun. 2025 Jul 2;16:6077. doi: 10.1038/s41467-025-61251-w (PMC12222722; doi:10.1038/s41467-025-61251-w)
Supplement: Supplementary file 4 — Source Data [file 41467_2025_61251_MOESM4_ESM.zip › SourceData/Figure 4.xlsx]

## Sheet: 4(b)
GWFC	Sens-Asso Axis
0.597625	2676.16
0.498663	14847.1
0.528719	6014.58
0.590383	4599.44
0.557847	7122.37
0.533473	10883.8
0.473906	11133.5
0.507811	7075.51
0.588135	5008.17
0.519537	25811.4
0.513603	36234.1
0.497259	35590.7
0.551651	5419.85
0.438918	19404.6
0.543872	23856.2
0.529519	13090.1
0.550266	13721.9
0.485792	25007.7
0.543616	13022
0.546501	16115
0.523347	15738.2
0.518387	13738.7
0.503476	12158.8
0.47336	16943.5
0.48693	36320.3
0.465027	44767.4
0.505518	25504.1
0.481424	32405.8
0.527749	22739.3
0.505541	34351.4
0.487591	27847.4
0.464933	44245.7
0.47289	37946
0.482791	46764.8
0.514772	44445.6
0.537717	3958.75
0.539911	13946.7
0.531529	30177.2
0.540376	12718.6
0.472683	11726.7
0.481222	25312.8
0.538051	15998.6
0.455241	32858.6
0.487695	32041.2
0.526048	19679.6
0.526573	15468.6
0.537469	16683.4
0.533979	21876.5
0.513617	17952.6
0.521692	20713.8
0.550336	8527.28
0.543902	12516.7
0.574382	4210.98
0.499633	8702.96
0.485423	10109.9
0.49832	23169.1
0.494272	35505.5
0.41138	22879.2
0.490958	38699.6
0.448557	38760.1
0.401809	54810.1
0.422193	56071.3
0.422066	53937.3
0.45425	52337.6
0.485485	48295.9
0.446493	41680.9
0.51083	56581.2
0.495844	53171.2
0.449832	54951.1
0.468983	54963.3
0.489367	53940.5
0.459995	49174.9
0.497287	51993.2
0.481419	41355.2
0.47659	46341.5
0.454987	53343.7
0.456955	56196.6
0.491777	34665.3
0.502219	40849.6
0.495267	42681
0.507973	38563.6
0.49331	45587.7
0.496414	48751.4
0.504119	52585.9
0.492732	53632.8
0.499184	48468.2
0.498306	50506.6
0.472193	47159.4
0.448089	51883.1
0.439217	46845.7
0.422503	48320.7
0.397944	46692.2
0.439941	40399.5
0.383884	49715.9
0.523795	27466.1
0.519706	29597.4
0.508343	45037.6
0.498725	50401.3
0.466498	21725.2
0.447401	17840.9
0.434051	14342.1
0.448434	10940.6
0.507441	34225.4
0.491029	16769.6
0.482113	23775.9
0.405813	33221
0.441144	32227.8
0.442828	33277.3
0.421718	43847.4
0.377042	22293.6
0.392042	51466.9
0.336169	37917.2
0.438173	23489.8
0.486577	32401
0.464605	20547.4
0.521492	28209.7
0.52625	24031.9
0.452592	28905
0.56054	15916.1
0.415179	26948.8
0.5304	13408.1
0.450524	37486
0.404053	42209.7
0.481027	18140.7
0.445678	32173.1
0.463294	26191
0.478457	29055.5
0.454884	48178.2
0.476381	37508.9
0.479717	45996.7
0.422998	42842
0.449921	58374.2
0.495758	55007.6
0.483678	49069.5
0.482207	36854.1
0.503277	37719
0.486791	41964
0.50053	28580.8
0.481227	30605.1
0.491222	26510
0.512809	20061.5
0.523994	12878.4
0.527381	26743.9
0.520751	31205.7
0.535013	33518.9
0.548589	18831.8
0.499239	29889.1
0.512347	42342
0.518219	48239.3
0.500611	43990
0.527006	42810.2
0.522466	6980.46
0.504794	10483.2
0.473718	12384.2
0.513882	29810.4
0.508917	15639.9
0.497541	22910
0.534032	19717.4
0.527269	15890.6
0.500018	10251.1
0.526617	35111.1
0.490701	46024.4
0.445381	18657.1
0.325651	47283.6
0.420957	51982.7
0.396009	33973.6
0.442141	39354.1
0.482019	20536.2
0.448121	36372
0.470234	54208
0.479302	52644.3
0.466614	40098.5
0.461664	24442
0.486095	18231.8
0.449458	23087
0.455138	54038.5
0.47731	58862.4
0.449197	34449.6
0.422601	47174.4
0.376866	48129.8
0.587752	3329.39
0.504993	16131.4
0.54649	8207.15
0.592487	4983.7
0.564133	6906.82
0.53341	10706.3
0.471173	13065.5
0.48977	5832.37
0.555803	3300.62
0.481298	24496.7
0.485779	35401
0.471948	31564.7
0.541649	6687.3
0.460978	17991
0.531765	24605.9
0.533133	10778.9
0.545875	14583.9
0.452421	23491.4
0.540647	10222
0.546572	19033.2
0.559781	16991.5
0.51011	10820.5
0.524867	18011.5
0.463424	16268.3
0.498154	33687.9
0.46124	43674.8
0.520698	26367.5
0.480645	35549.4
0.53058	28011.6
0.514951	35829.8
0.476632	34234.4
0.457208	41370.5
0.466256	37283.4
0.457392	45949.1
0.502652	38041
0.526973	5467.03
0.547372	12500.3
0.51781	27217.2
0.548208	13465.8
0.493403	11965.4
0.489648	24125.3
0.53267	18920.1
0.478821	30053
0.484179	35793.3
0.530585	21466.8
0.519094	14592
0.530778	16473.4
0.537038	20643.4
0.522558	15043.5
0.536266	21167.7
0.513895	6156.31
0.527728	13095.8
0.549885	3376.83
0.491071	9539.33
0.492832	10767
0.484419	23777.9
0.484042	34823.4
0.458016	22899.2
0.46497	42268.9
0.475155	37609.6
0.393384	51253.9
0.444043	54193.5
0.461749	50920.6
0.455717	56602.9
0.490816	53930.8
0.489062	43716.3
0.476733	55686
0.488963	54078.7
0.463055	56155.6
0.465211	55141.4
0.481425	54831.9
0.470441	51858.1
0.478903	49553.5
0.484368	43772.8
0.492065	49465.6
0.492741	53737.6
0.498319	53569.2
0.473592	36289.3
0.491626	35972.2
0.478409	44176.6
0.486124	39632.7
0.493713	43682.5
0.480094	49802.6
0.4837	50599.9
0.491075	51792
0.491659	51007.7
0.500813	52728.3
0.463724	52258.2
0.489717	46393.3
0.433915	47873.6
0.508858	47130.7
0.548171	46575.4
0.553785	41572.3
0.483291	48907.6
0.537739	30618.5
0.516474	29676.1
0.482538	46722.4
0.489552	53042
0.472282	24801.4
0.459833	17380.1
0.446213	14524.6
0.457495	11794.7
0.509933	30804
0.48636	18662.6
0.479785	23282.4
0.419288	34389.3
0.432604	35411.9
0.45026	36955.6
0.447911	45178.6
0.413536	22514.5
0.486831	47729.8
0.421564	41026.3
0.416452	27369.9
0.484748	34944
0.455597	22590.5
0.512597	23499.6
0.522115	23860
0.401098	28698
0.331701	15345.8
0.283331	24957
0.495027	16493.2
0.431707	36829.9
0.425003	45638.6
0.467189	18714
0.449331	34056.7
0.467676	26153.7
0.464489	25882.5
0.453127	47818.9
0.452057	30378.9
0.469653	44061.9
0.437118	44728.6
0.513838	58490.9
0.499306	55645.1
0.458958	52589.8
0.407638	39650.6
0.433489	39758.5
0.521116	45255.5
0.492713	26156.1
0.465764	30837.7
0.501607	30066.8
0.501941	24027.3
0.528184	18049.8
0.531124	26542.7
0.516927	31826.2
0.538788	33122.8
0.537458	22188.6
0.511064	23758.5
0.511039	36523.4
0.519017	46738.9
0.504422	49549.5
0.52409	43631.1
0.528623	9613.09
0.501043	8956.22
0.478173	12888.5
0.555028	27789.8
0.546478	15904.6
0.511456	19752.1
0.54464	17603.4
0.545255	21361.3
0.508646	9734.15
0.531331	33661.4
0.5	38674.7
0.44376	21227.4
0.533464	38746.6
0.505947	55237.7
0.534732	34993.7
0.444673	38355.5
0.468801	21434.8
0.454309	41645.5
0.499123	49472.1
0.509108	50430.4
0.435625	37958.7
0.466909	20005.2
0.468594	17796.8
0.46434	24347.7
0.463817	50138.2
0.501187	57880.9
0.479537	38243.9
0.45601	48655.1
0.407055	45552.5
