# Supplementary material for: Functional contrast across the gray-white matter boundary
Source: Nat Commun. 2025 Jul 2;16:6077. doi: 10.1038/s41467-025-61251-w (PMC12222722; doi:10.1038/s41467-025-61251-w)
Supplement: Supplementary file 4 — Source Data [file 41467_2025_61251_MOESM4_ESM.zip › SourceData/Figure 5.xlsx]

## Sheet: 5(h)
r values	P values	P valuses FDR corrected	Transmitter names
-0.0922838	0.0860673	4.13123	'ADRA1A.mat'
-0.545441	2.74708e-28	1.3186e-26	'ADRA1B.mat'
0.306207	5.74883e-09	2.75944e-07	'ADRA1D.mat'
0.153319	0.00420096	0.201646	'ADRA2A.mat'
-0.455767	3.35399e-19	1.60991e-17	'ADRA2B.mat'
-0.586378	1.97903e-33	9.49936e-32	'ADRA2C.mat'
0.619567	3.61381e-38	1.73463e-36	'ADRB1.mat'
-0.638279	4.23852e-41	2.03449e-39	'ADRB2.mat'
-0.126954	0.0179845	0.863258	'ADRB3.mat'
0.177547	0.000894271	0.042925	'CHRM1.mat'
0.253194	1.77462e-06	8.51816e-05	'CHRM2.mat'
-0.238243	7.23219e-06	0.000347145	'CHRM3.mat'
-0.429888	4.86067e-17	2.33312e-15	'CHRM4.mat'
0.0410126	0.446332	21.424	'CHRM5.mat'
0.376394	4.02656e-13	1.93275e-11	'CHRNA10.mat'
0.119223	0.0263649	1.26551	'CHRNA2.mat'
-0.548881	1.08062e-28	5.18696e-27	'CHRNA3.mat'
0.0378262	0.482472	23.1587	'CHRNA4.mat'
-0.0773638	0.15041	7.21968	'CHRNA5.mat'
-0.395648	1.88487e-14	9.04738e-13	'CHRNA6.mat'
0.208572	9.06354e-05	0.0043505	'CHRNA7.mat'
0.209252	8.58572e-05	0.00412115	'CHRNA9.mat'
-0.262325	7.19588e-07	3.45402e-05	'CHRNB2.mat'
-0.401457	7.19073e-15	3.45155e-13	'CHRNB3.mat'
0.274171	2.11917e-07	1.0172e-05	'DRD1.mat'
0.0601569	0.263752	12.6601	'DRD2.mat'
0.330223	2.84548e-10	1.36583e-08	'DRD3.mat'
-0.10832	0.0437549	2.10023	'DRD4.mat'
-0.636808	7.32719e-41	3.51705e-39	'DRD5.mat'
-0.508148	3.51742e-24	1.68836e-22	'HRH1.mat'
0.530536	1.38612e-26	6.65336e-25	'HRH2.mat'
-0.416783	5.15921e-16	2.47642e-14	'HRH3.mat'
-0.290834	3.43223e-08	1.64747e-06	'HRH4.mat'
-0.67717	6.88824e-48	3.30635e-46	'HTR1A.mat'
0.281068	1.01213e-07	4.8582e-06	'HTR1B.mat'
-0.261628	7.71877e-07	3.70501e-05	'HTR1D.mat'
-0.0671719	0.211969	10.1745	'HTR1E.mat'
0.732157	1.70844e-59	8.20052e-58	'HTR1F.mat'
0.411547	1.28844e-15	6.18449e-14	'HTR2A.mat'
-0.0671971	0.211797	10.1663	'HTR2B.mat'
-0.628693	1.42457e-39	6.83794e-38	'HTR2C.mat'
-0.730948	3.2993e-59	1.58366e-57	'HTR3A.mat'
0.073791	0.170224	8.17076	'HTR3B.mat'
0.271797	2.72026e-07	1.30572e-05	'HTR3C.mat'
-0.0971485	0.0706961	3.39342	'HTR4.mat'
0.250792	2.23742e-06	0.000107396	'HTR5A.mat'
0.378261	3.01881e-13	1.44903e-11	'HTR6.mat'
-0.645171	3.13273e-42	1.50371e-40	'HTR7.mat'
