# Supplementary material for: Functional contrast across the gray-white matter boundary
Source: Nat Commun. 2025 Jul 2;16:6077. doi: 10.1038/s41467-025-61251-w (PMC12222722; doi:10.1038/s41467-025-61251-w)
Supplement: Supplementary file 4 — Source Data [file 41467_2025_61251_MOESM4_ESM.zip › SourceData/Figure S2.xlsx]

## Sheet: Sheet1
Myelin all layer	Myelin mid layer
2.07997	2.26471
1.88496	2.03589
1.99865	2.18208
2.02976	2.24945
1.97463	2.18682
1.91768	2.10802
1.88162	2.05286
2.17939	2.34788
2.10744	2.31933
1.95543	2.1033
1.92395	2.06112
1.92556	2.05398
1.98757	2.18548
1.79597	1.97243
1.89388	2.06771
1.95116	2.13544
1.87691	2.02996
1.78299	1.96081
1.90463	2.0545
1.8368	2.02395
1.80704	1.99498
1.80896	2.00595
1.89765	2.08395
2.30955	2.56228
1.7568	1.87933
1.71336	1.82798
1.7842	1.9198
1.76107	1.9141
1.77981	1.9311
1.85432	2.02439
1.91899	2.05711
1.86346	2.00063
1.92442	2.07095
1.95961	2.11664
1.85663	1.99185
1.97855	2.15082
1.79404	1.88303
1.76332	1.85953
1.76962	1.88053
1.94454	2.09379
1.80303	1.91883
1.7517	1.87856
1.79929	1.92396
1.74426	1.85273
1.72724	1.85881
1.80477	1.94595
1.82005	1.97502
1.86595	2.00994
1.80341	1.93978
1.85473	1.97832
1.99369	2.17023
1.8946	2.03087
2.1186	2.27665
1.98725	2.1367
1.93012	2.05502
1.92386	2.09452
1.70237	1.86928
1.39207	1.5869
1.66566	1.83649
1.75077	1.85738
1.63995	1.79484
1.72594	1.84171
1.73754	1.86046
1.7109	1.82763
1.72307	1.8991
1.89382	2.0664
1.81974	1.97102
1.78459	1.89719
1.70211	1.83023
1.70848	1.84044
1.73333	1.85067
1.73817	1.89719
1.88571	2.03111
1.87201	2.03104
1.90241	2.07592
1.81118	1.99069
1.76137	1.93872
1.86949	2.00242
1.95438	2.1136
1.94276	2.06557
1.9551	2.1122
1.89607	2.05301
1.86881	2.02677
1.79643	1.93992
1.83312	1.99273
1.79842	1.93004
1.75102	1.87971
1.6437	1.88671
1.77189	1.94286
1.68978	1.87962
1.73655	1.89857
1.76598	1.92361
1.69703	1.96233
1.76616	1.9076
1.86952	1.99246
1.86053	1.98021
1.83784	1.99267
1.7456	1.87772
1.90224	2.05815
1.86985	2.01774
1.9412	2.09283
1.96649	2.08507
1.92624	1.98308
2.04095	2.15899
1.8708	2.02901
1.7652	1.88262
1.82914	1.93249
1.7996	1.90287
1.71293	1.82947
1.85308	2.0442
1.80819	1.88872
1.6865	1.80149
1.8433	1.96977
1.79842	1.90969
1.84823	1.9441
1.81522	1.95108
1.84992	1.97741
1.76734	1.89726
2.18121	2.36251
1.46154	1.47551
1.94969	2.09775
1.6024	1.74051
1.6716	1.76955
2.06066	2.23955
1.85356	2.01975
1.88742	1.98915
1.7655	1.85219
1.79907	1.91092
1.83031	1.93839
1.76831	1.88813
1.57466	1.70746
1.70059	1.87104
1.66791	1.82519
1.67949	1.86728
1.6916	1.81679
1.68009	1.83317
1.66696	1.82383
1.71482	1.855
1.83118	1.96848
1.78195	1.93766
1.77635	1.92076
1.88563	2.025
1.71279	1.8603
1.8164	1.94836
1.79125	1.9454
1.79868	1.95103
1.80755	1.97025
1.73122	1.87586
1.71365	1.84329
1.73293	1.8552
1.69342	1.82806
1.89582	2.08376
1.97411	2.14417
1.89142	2.02353
1.7314	1.799
1.82649	2.00886
1.75499	1.90531
1.83074	1.99574
1.79658	1.97613
1.87791	2.00638
1.83353	1.9688
1.77744	1.94417
1.87371	2.02652
1.64915	1.7557
1.65856	1.75757
1.78617	1.9177
1.78414	1.87323
1.94677	2.06983
1.88673	1.99348
1.8003	1.96178
1.83165	1.98601
1.56984	1.75674
2.13997	2.29387
2.19517	2.36285
1.92307	2.11531
1.76579	1.85005
1.73384	1.90115
1.72052	1.73894
1.72576	1.83479
1.41365	1.56787
2.19255	2.39816
2.01707	2.19074
2.14319	2.35797
2.1415	2.38561
2.07781	2.31582
2.03142	2.24647
2.03396	2.23502
2.16277	2.33518
2.09634	2.30604
1.8667	1.99747
1.81658	1.94287
1.82201	1.9472
2.08464	2.30374
1.97862	2.18089
1.99928	2.17352
2.07735	2.29623
1.98873	2.16124
1.91508	2.09984
2.03832	2.20903
1.96533	2.15522
1.93	2.15609
1.93227	2.15678
2.01346	2.23921
2.26632	2.50625
1.7811	1.92657
1.68717	1.81515
1.85223	2.01864
1.84263	1.97929
1.84564	2.01862
1.91943	2.10305
2.0421	2.1912
1.86341	2.01622
2.03881	2.20303
1.96879	2.1445
1.9227	2.07527
2.02345	2.20241
1.85739	1.9789
1.81508	1.93326
1.8344	1.98065
1.97433	2.13648
1.84061	1.97019
1.82571	1.96082
1.78513	1.92029
1.72547	1.85143
1.7983	1.9501
1.89111	2.04938
1.87564	2.04056
1.96409	2.13189
1.90154	2.05856
1.94947	2.11413
1.97523	2.16708
1.91311	2.05665
2.11479	2.27899
1.95066	2.11031
1.9117	2.05072
1.78598	1.94595
1.71841	1.88467
1.52768	1.70727
1.65813	1.84443
1.72674	1.83313
1.43794	1.5836
1.65718	1.76644
1.69117	1.82406
1.61729	1.72907
1.64688	1.80547
1.82467	1.99627
1.71998	1.86824
1.70419	1.82194
1.63092	1.75818
1.65192	1.78852
1.63999	1.75212
1.65391	1.824
1.76885	1.90749
1.73641	1.89837
1.74933	1.92061
1.7134	1.88866
1.65248	1.82255
1.74349	1.86757
1.84084	1.99831
1.85824	1.97067
1.80016	1.94065
1.7178	1.87772
1.72651	1.87364
1.67607	1.81571
1.678	1.85329
1.66407	1.79397
1.64089	1.77659
1.60571	1.78285
1.6456	1.82407
1.62315	1.8156
1.63821	1.79361
1.67972	1.82779
1.61423	1.90577
1.73576	1.88149
1.93988	2.1016
1.82483	1.94952
1.7521	1.9032
1.68638	1.81024
1.77954	1.93969
1.7988	1.95258
1.93408	2.09491
1.93549	2.04231
1.93686	2.00245
2.06592	2.18652
1.90267	2.05411
1.74234	1.86516
1.71829	1.81495
1.70014	1.79502
1.65149	1.76704
1.75932	1.88099
1.74835	1.83831
1.64491	1.74848
1.72173	1.83678
1.71627	1.81381
1.78471	1.88925
1.78567	1.92601
1.88412	2.0205
1.86259	2.03737
2.25329	2.49994
1.60774	1.62999
2.05193	2.19863
1.61925	1.76206
1.539	1.64533
1.99805	2.17489
1.79851	1.96069
1.97223	2.09483
1.8319	1.90221
1.65647	1.73951
1.83905	1.92551
1.73646	1.86445
1.50036	1.61573
1.53393	1.69737
1.70389	1.85668
1.58374	1.75063
1.6795	1.79625
1.76875	1.91891
1.74886	1.90499
1.84807	2.01197
1.88586	2.01956
1.86019	2.03195
1.92129	2.06819
2.03202	2.18204
1.83636	2.00232
1.85815	2.01274
1.89996	2.07137
1.93541	2.10106
1.75669	1.91227
1.75403	1.89439
1.78577	1.92861
1.82262	1.95333
1.81497	1.95729
2.03009	2.22541
2.15579	2.35031
2.04281	2.20529
1.79188	1.87373
1.93955	2.15588
1.87406	2.02813
1.96063	2.15436
1.92574	2.12158
1.99807	2.12503
1.9246	2.07988
1.84684	2.02974
1.98575	2.16841
1.48929	1.56507
1.58804	1.68642
1.74655	1.86652
1.75557	1.8537
1.90161	2.02595
1.77985	1.87786
1.68279	1.83976
1.66129	1.81914
1.51475	1.67638
2.10673	2.24687
2.17562	2.36192
1.86207	2.05941
1.64082	1.73463
1.64751	1.80255
1.6415	1.66773
1.66797	1.77155
1.4894	1.68588
