# Supplementary material for: Functional contrast across the gray-white matter boundary
Source: Nat Commun. 2025 Jul 2;16:6077. doi: 10.1038/s41467-025-61251-w (PMC12222722; doi:10.1038/s41467-025-61251-w)
Supplement: Supplementary file 4 — Source Data [file 41467_2025_61251_MOESM4_ESM.zip › SourceData/Figure 2.xlsx]

## Sheet: 2(a)
GWFC	Myelin
0.597625	2.07997
0.498663	1.88496
0.528719	1.99865
0.590383	2.02976
0.557847	1.97463
0.533473	1.91768
0.473906	1.88162
0.507811	2.17939
0.588135	2.10744
0.519537	1.95543
0.513603	1.92395
0.497259	1.92556
0.551651	1.98757
0.438918	1.79597
0.543872	1.89388
0.529519	1.95116
0.550266	1.87691
0.485792	1.78299
0.543616	1.90463
0.546501	1.8368
0.523347	1.80704
0.518387	1.80896
0.503476	1.89765
0.47336	2.30955
0.48693	1.7568
0.465027	1.71336
0.505518	1.7842
0.481424	1.76107
0.527749	1.77981
0.505541	1.85432
0.487591	1.91899
0.464933	1.86346
0.47289	1.92442
0.482791	1.95961
0.514772	1.85663
0.537717	1.97855
0.539911	1.79404
0.531529	1.76332
0.540376	1.76962
0.472683	1.94454
0.481222	1.80303
0.538051	1.7517
0.455241	1.79929
0.487695	1.74426
0.526048	1.72724
0.526573	1.80477
0.537469	1.82005
0.533979	1.86595
0.513617	1.80341
0.521692	1.85473
0.550336	1.99369
0.543902	1.8946
0.574382	2.1186
0.499633	1.98725
0.485423	1.93012
0.49832	1.92386
0.494272	1.70237
0.41138	1.39207
0.490958	1.66566
0.448557	1.75077
0.401809	1.63995
0.422193	1.72594
0.422066	1.73754
0.45425	1.7109
0.485485	1.72307
0.446493	1.89382
0.51083	1.81974
0.495844	1.78459
0.449832	1.70211
0.468983	1.70848
0.489367	1.73333
0.459995	1.73817
0.497287	1.88571
0.481419	1.87201
0.47659	1.90241
0.454987	1.81118
0.456955	1.76137
0.491777	1.86949
0.502219	1.95438
0.495267	1.94276
0.507973	1.9551
0.49331	1.89607
0.496414	1.86881
0.504119	1.79643
0.492732	1.83312
0.499184	1.79842
0.498306	1.75102
0.472193	1.6437
0.448089	1.77189
0.439217	1.68978
0.422503	1.73655
0.397944	1.76598
0.439941	1.69703
0.383884	1.76616
0.523795	1.86952
0.519706	1.86053
0.508343	1.83784
0.498725	1.7456
0.466498	1.90224
0.447401	1.86985
0.434051	1.9412
0.448434	1.96649
0.507441	1.92624
0.491029	2.04095
0.482113	1.8708
0.405813	1.7652
0.441144	1.82914
0.442828	1.7996
0.421718	1.71293
0.377042	1.85308
0.392042	1.80819
0.336169	1.6865
0.438173	1.8433
0.486577	1.79842
0.464605	1.84823
0.521492	1.81522
0.52625	1.84992
0.452592	1.76734
0.56054	2.18121
0.415179	1.46154
0.5304	1.94969
0.450524	1.6024
0.404053	1.6716
0.481027	2.06066
0.445678	1.85356
0.463294	1.88742
0.478457	1.7655
0.454884	1.79907
0.476381	1.83031
0.479717	1.76831
0.422998	1.57466
0.449921	1.70059
0.495758	1.66791
0.483678	1.67949
0.482207	1.6916
0.503277	1.68009
0.486791	1.66696
0.50053	1.71482
0.481227	1.83118
0.491222	1.78195
0.512809	1.77635
0.523994	1.88563
0.527381	1.71279
0.520751	1.8164
0.535013	1.79125
0.548589	1.79868
0.499239	1.80755
0.512347	1.73122
0.518219	1.71365
0.500611	1.73293
0.527006	1.69342
0.522466	1.89582
0.504794	1.97411
0.473718	1.89142
0.513882	1.7314
0.508917	1.82649
0.497541	1.75499
0.534032	1.83074
0.527269	1.79658
0.500018	1.87791
0.526617	1.83353
0.490701	1.77744
0.445381	1.87371
0.325651	1.64915
0.420957	1.65856
0.396009	1.78617
0.442141	1.78414
0.482019	1.94677
0.448121	1.88673
0.470234	1.8003
0.479302	1.83165
0.466614	1.56984
0.461664	2.13997
0.486095	2.19517
0.449458	1.92307
0.455138	1.76579
0.47731	1.73384
0.449197	1.72052
0.422601	1.72576
0.376866	1.41365
0.587752	2.19255
0.504993	2.01707
0.54649	2.14319
0.592487	2.1415
0.564133	2.07781
0.53341	2.03142
0.471173	2.03396
0.48977	2.16277
0.555803	2.09634
0.481298	1.8667
0.485779	1.81658
0.471948	1.82201
0.541649	2.08464
0.460978	1.97862
0.531765	1.99928
0.533133	2.07735
0.545875	1.98873
0.452421	1.91508
0.540647	2.03832
0.546572	1.96533
0.559781	1.93
0.51011	1.93227
0.524867	2.01346
0.463424	2.26632
0.498154	1.7811
0.46124	1.68717
0.520698	1.85223
0.480645	1.84263
0.53058	1.84564
0.514951	1.91943
0.476632	2.0421
0.457208	1.86341
0.466256	2.03881
0.457392	1.96879
0.502652	1.9227
0.526973	2.02345
0.547372	1.85739
0.51781	1.81508
0.548208	1.8344
0.493403	1.97433
0.489648	1.84061
0.53267	1.82571
0.478821	1.78513
0.484179	1.72547
0.530585	1.7983
0.519094	1.89111
0.530778	1.87564
0.537038	1.96409
0.522558	1.90154
0.536266	1.94947
0.513895	1.97523
0.527728	1.91311
0.549885	2.11479
0.491071	1.95066
0.492832	1.9117
0.484419	1.78598
0.484042	1.71841
0.458016	1.52768
0.46497	1.65813
0.475155	1.72674
0.393384	1.43794
0.444043	1.65718
0.461749	1.69117
0.455717	1.61729
0.490816	1.64688
0.489062	1.82467
0.476733	1.71998
0.488963	1.70419
0.463055	1.63092
0.465211	1.65192
0.481425	1.63999
0.470441	1.65391
0.478903	1.76885
0.484368	1.73641
0.492065	1.74933
0.492741	1.7134
0.498319	1.65248
0.473592	1.74349
0.491626	1.84084
0.478409	1.85824
0.486124	1.80016
0.493713	1.7178
0.480094	1.72651
0.4837	1.67607
0.491075	1.678
0.491659	1.66407
0.500813	1.64089
0.463724	1.60571
0.489717	1.6456
0.433915	1.62315
0.508858	1.63821
0.548171	1.67972
0.553785	1.61423
0.483291	1.73576
0.537739	1.93988
0.516474	1.82483
0.482538	1.7521
0.489552	1.68638
0.472282	1.77954
0.459833	1.7988
0.446213	1.93408
0.457495	1.93549
0.509933	1.93686
0.48636	2.06592
0.479785	1.90267
0.419288	1.74234
0.432604	1.71829
0.45026	1.70014
0.447911	1.65149
0.413536	1.75932
0.486831	1.74835
0.421564	1.64491
0.416452	1.72173
0.484748	1.71627
0.455597	1.78471
0.512597	1.78567
0.522115	1.88412
0.401098	1.86259
0.331701	2.25329
0.283331	1.60774
0.495027	2.05193
0.431707	1.61925
0.425003	1.539
0.467189	1.99805
0.449331	1.79851
0.467676	1.97223
0.464489	1.8319
0.453127	1.65647
0.452057	1.83905
0.469653	1.73646
0.437118	1.50036
0.513838	1.53393
0.499306	1.70389
0.458958	1.58374
0.407638	1.6795
0.433489	1.76875
0.521116	1.74886
0.492713	1.84807
0.465764	1.88586
0.501607	1.86019
0.501941	1.92129
0.528184	2.03202
0.531124	1.83636
0.516927	1.85815
0.538788	1.89996
0.537458	1.93541
0.511064	1.75669
0.511039	1.75403
0.519017	1.78577
0.504422	1.82262
0.52409	1.81497
0.528623	2.03009
0.501043	2.15579
0.478173	2.04281
0.555028	1.79188
0.546478	1.93955
0.511456	1.87406
0.54464	1.96063
0.545255	1.92574
0.508646	1.99807
0.531331	1.9246
0.5	1.84684
0.44376	1.98575
0.533464	1.48929
0.505947	1.58804
0.534732	1.74655
0.444673	1.75557
0.468801	1.90161
0.454309	1.77985
0.499123	1.68279
0.509108	1.66129
0.435625	1.51475
0.466909	2.10673
0.468594	2.17562
0.46434	1.86207
0.463817	1.64082
0.501187	1.64751
0.479537	1.6415
0.45601	1.66797
0.407055	1.4894

## Sheet: 2(c)
ReHo	Myelin
0.79575	2.07997
0.857799	1.88496
0.731228	1.99865
0.765176	2.02976
0.759765	1.97463
0.748525	1.91768
0.574409	1.88162
0.817851	2.17939
0.852949	2.10744
0.773625	1.95543
0.790885	1.92395
0.779906	1.92556
0.81649	1.98757
0.646127	1.79597
0.760344	1.89388
0.772035	1.95116
0.755805	1.87691
0.585761	1.78299
0.796555	1.90463
0.77604	1.8368
0.745966	1.80704
0.684291	1.80896
0.818845	1.89765
0.77588	2.30955
0.829757	1.7568
0.80144	1.71336
0.802734	1.7842
0.81249	1.76107
0.833787	1.77981
0.802553	1.85432
0.727244	1.91899
0.833983	1.86346
0.733494	1.92442
0.795937	1.95961
0.78916	1.85663
0.840247	1.97855
0.831858	1.79404
0.823093	1.76332
0.831207	1.76962
0.811182	1.94454
0.809671	1.80303
0.834832	1.7517
0.795922	1.79929
0.803851	1.74426
0.820446	1.72724
0.800064	1.80477
0.806122	1.82005
0.816528	1.86595
0.816951	1.80341
0.788577	1.85473
0.830771	1.99369
0.857646	1.8946
0.854211	2.1186
0.772006	1.98725
0.82043	1.93012
0.723404	1.92386
0.785588	1.70237
0.626069	1.39207
0.772243	1.66566
0.789679	1.75077
0.675396	1.63995
0.766468	1.72594
0.771004	1.73754
0.754744	1.7109
0.726215	1.72307
0.648521	1.89382
0.758043	1.81974
0.753451	1.78459
0.776782	1.70211
0.807833	1.70848
0.78493	1.73333
0.723096	1.73817
0.771487	1.88571
0.767462	1.87201
0.743291	1.90241
0.669632	1.81118
0.685165	1.76137
0.774451	1.86949
0.8215	1.95438
0.795466	1.94276
0.789963	1.9551
0.756368	1.89607
0.772706	1.86881
0.755395	1.79643
0.700931	1.83312
0.739086	1.79842
0.77085	1.75102
0.680513	1.6437
0.692565	1.77189
0.655724	1.68978
0.657532	1.73655
0.592304	1.76598
0.644529	1.69703
0.637113	1.76616
0.816828	1.86952
0.769058	1.86053
0.736645	1.83784
0.780411	1.7456
0.75592	1.90224
0.784391	1.86985
0.802804	1.9412
0.820527	1.96649
0.825269	1.92624
0.850315	2.04095
0.8384	1.8708
0.739019	1.7652
0.72837	1.82914
0.74342	1.7996
0.683835	1.71293
0.737721	1.85308
0.685824	1.80819
0.725454	1.6865
0.757558	1.8433
0.746143	1.79842
0.789302	1.84823
0.845983	1.81522
0.830786	1.84992
0.598809	1.76734
0.733838	2.18121
0.503093	1.46154
0.793005	1.94969
0.632711	1.6024
0.685188	1.6716
0.818398	2.06066
0.77498	1.85356
0.767317	1.88742
0.662245	1.7655
0.794484	1.79907
0.832479	1.83031
0.811106	1.76831
0.696202	1.57466
0.689566	1.70059
0.715191	1.66791
0.567474	1.67949
0.645028	1.6916
0.591298	1.68009
0.790433	1.66696
0.734698	1.71482
0.837738	1.83118
0.83655	1.78195
0.83496	1.77635
0.728663	1.88563
0.794077	1.71279
0.837077	1.8164
0.815524	1.79125
0.765801	1.79868
0.807648	1.80755
0.815581	1.73122
0.835677	1.71365
0.851727	1.73293
0.852883	1.69342
0.694992	1.89582
0.744712	1.97411
0.631015	1.89142
0.734981	1.7314
0.774479	1.82649
0.81407	1.75499
0.781131	1.83074
0.784896	1.79658
0.710659	1.87791
0.825314	1.83353
0.804892	1.77744
0.568146	1.87371
0.617353	1.64915
0.717999	1.65856
0.558687	1.78617
0.765722	1.78414
0.770373	1.94677
0.720587	1.88673
0.671588	1.8003
0.714284	1.83165
0.65505	1.56984
0.78399	2.13997
0.824692	2.19517
0.77359	1.92307
0.797503	1.76579
0.644523	1.73384
0.744556	1.72052
0.760265	1.72576
0.584954	1.41365
0.774302	2.19255
0.842623	2.01707
0.714678	2.14319
0.753426	2.1415
0.758631	2.07781
0.746424	2.03142
0.589043	2.03396
0.8251	2.16277
0.853175	2.09634
0.769399	1.8667
0.784555	1.81658
0.770052	1.82201
0.787673	2.08464
0.686428	1.97862
0.764746	1.99928
0.779815	2.07735
0.769179	1.98873
0.561066	1.91508
0.799846	2.03832
0.786562	1.96533
0.757657	1.93
0.691591	1.93227
0.784225	2.01346
0.778715	2.26632
0.838644	1.7811
0.80254	1.68717
0.803415	1.85223
0.833407	1.84263
0.828556	1.84564
0.798951	1.91943
0.709187	2.0421
0.823323	1.86341
0.734946	2.03881
0.797333	1.96879
0.785426	1.9227
0.843946	2.02345
0.82098	1.85739
0.815733	1.81508
0.822619	1.8344
0.818056	1.97433
0.814691	1.84061
0.827219	1.82571
0.798616	1.78513
0.791719	1.72547
0.820357	1.7983
0.800893	1.89111
0.795654	1.87564
0.808416	1.96409
0.815065	1.90154
0.781116	1.94947
0.832733	1.97523
0.863309	1.91311
0.869012	2.11479
0.771206	1.95066
0.810333	1.9117
0.744855	1.78598
0.784131	1.71841
0.689132	1.52768
0.767636	1.65813
0.794027	1.72674
0.599462	1.43794
0.753551	1.65718
0.767329	1.69117
0.753304	1.61729
0.714677	1.64688
0.725187	1.82467
0.750119	1.71998
0.740316	1.70419
0.758303	1.63092
0.789693	1.65192
0.756472	1.63999
0.693916	1.65391
0.778327	1.76885
0.776192	1.73641
0.769893	1.74933
0.726781	1.7134
0.719043	1.65248
0.785047	1.74349
0.814993	1.84084
0.82405	1.85824
0.782058	1.80016
0.748191	1.7178
0.767294	1.72651
0.744296	1.67607
0.707722	1.678
0.729815	1.66407
0.747681	1.64089
0.652992	1.60571
0.7241	1.6456
0.641742	1.62315
0.723913	1.63821
0.700731	1.67972
0.684454	1.61423
0.708973	1.73576
0.813626	1.93988
0.762548	1.82483
0.733773	1.7521
0.774606	1.68638
0.758424	1.77954
0.795676	1.7988
0.804417	1.93408
0.822279	1.93549
0.815778	1.93686
0.853222	2.06592
0.857615	1.90267
0.745139	1.74234
0.735694	1.71829
0.75275	1.70014
0.709804	1.65149
0.783536	1.75932
0.746825	1.74835
0.742541	1.64491
0.756108	1.72173
0.756319	1.71627
0.786161	1.78471
0.857229	1.78567
0.83329	1.88412
0.544143	1.86259
0.456544	2.25329
0.325697	1.60774
0.723677	2.05193
0.651082	1.61925
0.700358	1.539
0.812454	1.99805
0.792319	1.79851
0.777597	1.97223
0.662716	1.8319
0.807451	1.65647
0.829062	1.83905
0.800188	1.73646
0.711401	1.50036
0.714999	1.53393
0.733995	1.70389
0.60344	1.58374
0.629726	1.6795
0.557931	1.76875
0.802938	1.74886
0.710255	1.84807
0.839724	1.88586
0.84044	1.86019
0.837831	1.92129
0.722901	2.03202
0.792668	1.83636
0.835817	1.85815
0.821093	1.89996
0.758146	1.93541
0.841439	1.75669
0.857911	1.75403
0.841375	1.78577
0.852585	1.82262
0.861428	1.81497
0.693383	2.03009
0.74035	2.15579
0.626771	2.04281
0.736262	1.79188
0.758064	1.93955
0.795887	1.87406
0.784784	1.96063
0.777444	1.92574
0.713422	1.99807
0.822197	1.9246
0.802406	1.84684
0.570723	1.98575
0.565251	1.48929
0.727271	1.58804
0.60303	1.74655
0.789111	1.75557
0.77527	1.90161
0.759506	1.77985
0.690069	1.68279
0.738496	1.66129
0.666325	1.51475
0.788168	2.10673
0.815813	2.17562
0.78617	1.86207
0.79762	1.64082
0.677908	1.64751
0.76738	1.6415
0.764686	1.66797
0.611812	1.4894
