# Supplementary material for: Functional contrast across the gray-white matter boundary
Source: Nat Commun. 2025 Jul 2;16:6077. doi: 10.1038/s41467-025-61251-w (PMC12222722; doi:10.1038/s41467-025-61251-w)
Supplement: Supplementary file 4 — Source Data [file 41467_2025_61251_MOESM4_ESM.zip › SourceData/Figure 3.xlsx]

## Sheet: 3(g)
GWFC	Long-range FC
0.597625	0.142553
0.498663	0.136597
0.528719	0.129529
0.590383	0.136496
0.557847	0.144057
0.533473	0.145173
0.473906	0.125867
0.507811	0.103526
0.588135	0.122244
0.519537	0.115963
0.513603	0.0992599
0.497259	0.11059
0.551651	0.158671
0.438918	0.0951473
0.543872	0.115551
0.529519	0.143934
0.550266	0.130725
0.485792	0.125467
0.543616	0.14825
0.546501	0.159745
0.523347	0.152914
0.518387	0.148784
0.503476	0.138586
0.47336	0.107422
0.48693	0.101846
0.465027	0.0937376
0.505518	0.139945
0.481424	0.11021
0.527749	0.13711
0.505541	0.107382
0.487591	0.0835601
0.464933	0.112145
0.47289	0.0838284
0.482791	0.108871
0.514772	0.106518
0.537717	0.123695
0.539911	0.115029
0.531529	0.120407
0.540376	0.13048
0.472683	0.0898856
0.481222	0.10232
0.538051	0.145221
0.455241	0.100218
0.487695	0.101992
0.526048	0.148841
0.526573	0.140166
0.537469	0.132536
0.533979	0.1361
0.513617	0.144507
0.521692	0.132655
0.550336	0.126872
0.543902	0.124959
0.574382	0.121374
0.499633	0.104634
0.485423	0.104559
0.49832	0.0948344
0.494272	0.10865
0.41138	0.0810254
0.490958	0.110895
0.448557	0.102863
0.401809	0.0841404
0.422193	0.0899907
0.422066	0.086976
0.45425	0.0920375
0.485485	0.0907967
0.446493	0.088437
0.51083	0.109874
0.495844	0.105039
0.449832	0.0910463
0.468983	0.0847559
0.489367	0.104929
0.459995	0.0951145
0.497287	0.103255
0.481419	0.0817757
0.47659	0.0832911
0.454987	0.0847027
0.456955	0.0907899
0.491777	0.0899654
0.502219	0.0985333
0.495267	0.0905126
0.507973	0.106257
0.49331	0.10156
0.496414	0.11368
0.504119	0.131393
0.492732	0.118673
0.499184	0.135036
0.498306	0.108722
0.472193	0.0755843
0.448089	0.101446
0.439217	0.0744709
0.422503	0.0893901
0.397944	0.0685183
0.439941	0.0571348
0.383884	0.0686815
0.523795	0.121273
0.519706	0.102911
0.508343	0.110904
0.498725	0.0949841
0.466498	0.104044
0.447401	0.103597
0.434051	0.0993011
0.448434	0.105732
0.507441	0.107963
0.491029	0.0918465
0.482113	0.0986553
0.405813	0.0932182
0.441144	0.0911574
0.442828	0.0792167
0.421718	0.0845655
0.377042	0.0692097
0.392042	0.0708942
0.336169	0.0647595
0.438173	0.0941155
0.486577	0.0804947
0.464605	0.0794282
0.521492	0.10271
0.52625	0.112846
0.452592	0.0783629
0.56054	0.0798916
0.415179	0.0552363
0.5304	0.110538
0.450524	0.0776348
0.404053	0.0748341
0.481027	0.110924
0.445678	0.0888181
0.463294	0.0760022
0.478457	0.0782363
0.454884	0.0878585
0.476381	0.0972823
0.479717	0.0987019
0.422998	0.0760929
0.449921	0.0871489
0.495758	0.104796
0.483678	0.0800741
0.482207	0.0788496
0.503277	0.0989986
0.486791	0.108665
0.50053	0.120879
0.481227	0.105859
0.491222	0.120786
0.512809	0.132899
0.523994	0.121167
0.527381	0.131507
0.520751	0.110529
0.535013	0.117389
0.548589	0.129763
0.499239	0.102422
0.512347	0.0980838
0.518219	0.104534
0.500611	0.102655
0.527006	0.108192
0.522466	0.148964
0.504794	0.0936439
0.473718	0.103823
0.513882	0.07386
0.508917	0.147233
0.497541	0.130636
0.534032	0.149334
0.527269	0.147151
0.500018	0.0960841
0.526617	0.104814
0.490701	0.112435
0.445381	0.0975875
0.325651	0.060971
0.420957	0.0810644
0.396009	0.0556939
0.442141	0.0924848
0.482019	0.0958299
0.448121	0.0784185
0.470234	0.104596
0.479302	0.0965737
0.466614	0.0887849
0.461664	0.101152
0.486095	0.117756
0.449458	0.102534
0.455138	0.0959151
0.47731	0.092148
0.449197	0.0941419
0.422601	0.0965016
0.376866	0.0952636
0.587752	0.133446
0.504993	0.145949
0.54649	0.122624
0.592487	0.130725
0.564133	0.145382
0.53341	0.149517
0.471173	0.132355
0.48977	0.0961017
0.555803	0.114173
0.481298	0.107626
0.485779	0.0924359
0.471948	0.0991181
0.541649	0.158573
0.460978	0.0896219
0.531765	0.116923
0.533133	0.151852
0.545875	0.136676
0.452421	0.123026
0.540647	0.154061
0.546572	0.159956
0.559781	0.159637
0.51011	0.159012
0.524867	0.144189
0.463424	0.100615
0.498154	0.107699
0.46124	0.0730819
0.520698	0.125842
0.480645	0.121558
0.53058	0.121328
0.514951	0.0967713
0.476632	0.0804275
0.457208	0.0959228
0.466256	0.0784099
0.457392	0.0921496
0.502652	0.10127
0.526973	0.107691
0.547372	0.106649
0.51781	0.113556
0.548208	0.126951
0.493403	0.0901052
0.489648	0.0972031
0.53267	0.143959
0.478821	0.0855926
0.484179	0.0911187
0.530585	0.135555
0.519094	0.140816
0.530778	0.129683
0.537038	0.135176
0.522558	0.140409
0.536266	0.134337
0.513895	0.114909
0.527728	0.121755
0.549885	0.115079
0.491071	0.0919828
0.492832	0.09042
0.484419	0.0877418
0.484042	0.101001
0.458016	0.0650766
0.46497	0.0966697
0.475155	0.0963905
0.393384	0.0704308
0.444043	0.0799526
0.461749	0.0740837
0.455717	0.087691
0.490816	0.0878785
0.489062	0.0885631
0.476733	0.0972034
0.488963	0.101317
0.463055	0.0779528
0.465211	0.0732196
0.481425	0.100851
0.470441	0.0906027
0.478903	0.0988222
0.484368	0.0752544
0.492065	0.0813305
0.492741	0.0815758
0.498319	0.0939207
0.473592	0.0841664
0.491626	0.0976334
0.478409	0.0881214
0.486124	0.100007
0.493713	0.0989026
0.480094	0.104665
0.4837	0.11987
0.491075	0.113737
0.491659	0.123806
0.500813	0.102567
0.463724	0.0682624
0.489717	0.106916
0.433915	0.0723785
0.508858	0.0943799
0.548171	0.0797307
0.553785	0.0540715
0.483291	0.0746643
0.537739	0.127838
0.516474	0.103108
0.482538	0.0964255
0.489552	0.0893491
0.472282	0.0996986
0.459833	0.100564
0.446213	0.0969464
0.457495	0.107518
0.509933	0.0977191
0.48636	0.100024
0.479785	0.104833
0.419288	0.0934798
0.432604	0.0840658
0.45026	0.0743246
0.447911	0.0830471
0.413536	0.0838143
0.486831	0.0741935
0.421564	0.0660374
0.416452	0.0793605
0.484748	0.0816805
0.455597	0.0748044
0.512597	0.103081
0.522115	0.11748
0.401098	0.060334
0.331701	0.0736353
0.283331	0.0479032
0.495027	0.0956351
0.431707	0.0642926
0.425003	0.0789603
0.467189	0.10201
0.449331	0.0880801
0.467676	0.0690295
0.464489	0.0724024
0.453127	0.0831207
0.452057	0.0941279
0.469653	0.0941264
0.437118	0.07024
0.513838	0.079859
0.499306	0.103516
0.458958	0.0781943
0.407638	0.0786761
0.433489	0.100664
0.521116	0.119234
0.492713	0.143704
0.465764	0.107875
0.501607	0.128765
0.501941	0.129607
0.528184	0.123329
0.531124	0.134151
0.516927	0.110774
0.538788	0.116051
0.537458	0.135224
0.511064	0.102672
0.511039	0.103066
0.519017	0.10491
0.504422	0.109095
0.52409	0.106375
0.528623	0.153049
0.501043	0.0930084
0.478173	0.0987222
0.555028	0.0732521
0.546478	0.151851
0.511456	0.146633
0.54464	0.153263
0.545255	0.152229
0.508646	0.0943008
0.531331	0.101763
0.5	0.103284
0.44376	0.0891985
0.533464	0.053208
0.505947	0.0731018
0.534732	0.0597905
0.444673	0.095108
0.468801	0.0968951
0.454309	0.0754231
0.499123	0.115535
0.509108	0.0920757
0.435625	0.0757533
0.466909	0.0909722
0.468594	0.112543
0.46434	0.0956974
0.463817	0.0876817
0.501187	0.0856439
0.479537	0.0848329
0.45601	0.088305
0.407055	0.0759864

## Sheet: 3(h)
ReHo	Long-range FC
0.79575	0.142553
0.857799	0.136597
0.731228	0.129529
0.765176	0.136496
0.759765	0.144057
0.748525	0.145173
0.574409	0.125867
0.817851	0.103526
0.852949	0.122244
0.773625	0.115963
0.790885	0.0992599
0.779906	0.11059
0.81649	0.158671
0.646127	0.0951473
0.760344	0.115551
0.772035	0.143934
0.755805	0.130725
0.585761	0.125467
0.796555	0.14825
0.77604	0.159745
0.745966	0.152914
0.684291	0.148784
0.818845	0.138586
0.77588	0.107422
0.829757	0.101846
0.80144	0.0937376
0.802734	0.139945
0.81249	0.11021
0.833787	0.13711
0.802553	0.107382
0.727244	0.0835601
0.833983	0.112145
0.733494	0.0838284
0.795937	0.108871
0.78916	0.106518
0.840247	0.123695
0.831858	0.115029
0.823093	0.120407
0.831207	0.13048
0.811182	0.0898856
0.809671	0.10232
0.834832	0.145221
0.795922	0.100218
0.803851	0.101992
0.820446	0.148841
0.800064	0.140166
0.806122	0.132536
0.816528	0.1361
0.816951	0.144507
0.788577	0.132655
0.830771	0.126872
0.857646	0.124959
0.854211	0.121374
0.772006	0.104634
0.82043	0.104559
0.723404	0.0948344
0.785588	0.10865
0.626069	0.0810254
0.772243	0.110895
0.789679	0.102863
0.675396	0.0841404
0.766468	0.0899907
0.771004	0.086976
0.754744	0.0920375
0.726215	0.0907967
0.648521	0.088437
0.758043	0.109874
0.753451	0.105039
0.776782	0.0910463
0.807833	0.0847559
0.78493	0.104929
0.723096	0.0951145
0.771487	0.103255
0.767462	0.0817757
0.743291	0.0832911
0.669632	0.0847027
0.685165	0.0907899
0.774451	0.0899654
0.8215	0.0985333
0.795466	0.0905126
0.789963	0.106257
0.756368	0.10156
0.772706	0.11368
0.755395	0.131393
0.700931	0.118673
0.739086	0.135036
0.77085	0.108722
0.680513	0.0755843
0.692565	0.101446
0.655724	0.0744709
0.657532	0.0893901
0.592304	0.0685183
0.644529	0.0571348
0.637113	0.0686815
0.816828	0.121273
0.769058	0.102911
0.736645	0.110904
0.780411	0.0949841
0.75592	0.104044
0.784391	0.103597
0.802804	0.0993011
0.820527	0.105732
0.825269	0.107963
0.850315	0.0918465
0.8384	0.0986553
0.739019	0.0932182
0.72837	0.0911574
0.74342	0.0792167
0.683835	0.0845655
0.737721	0.0692097
0.685824	0.0708942
0.725454	0.0647595
0.757558	0.0941155
0.746143	0.0804947
0.789302	0.0794282
0.845983	0.10271
0.830786	0.112846
0.598809	0.0783629
0.733838	0.0798916
0.503093	0.0552363
0.793005	0.110538
0.632711	0.0776348
0.685188	0.0748341
0.818398	0.110924
0.77498	0.0888181
0.767317	0.0760022
0.662245	0.0782363
0.794484	0.0878585
0.832479	0.0972823
0.811106	0.0987019
0.696202	0.0760929
0.689566	0.0871489
0.715191	0.104796
0.567474	0.0800741
0.645028	0.0788496
0.591298	0.0989986
0.790433	0.108665
0.734698	0.120879
0.837738	0.105859
0.83655	0.120786
0.83496	0.132899
0.728663	0.121167
0.794077	0.131507
0.837077	0.110529
0.815524	0.117389
0.765801	0.129763
0.807648	0.102422
0.815581	0.0980838
0.835677	0.104534
0.851727	0.102655
0.852883	0.108192
0.694992	0.148964
0.744712	0.0936439
0.631015	0.103823
0.734981	0.07386
0.774479	0.147233
0.81407	0.130636
0.781131	0.149334
0.784896	0.147151
0.710659	0.0960841
0.825314	0.104814
0.804892	0.112435
0.568146	0.0975875
0.617353	0.060971
0.717999	0.0810644
0.558687	0.0556939
0.765722	0.0924848
0.770373	0.0958299
0.720587	0.0784185
0.671588	0.104596
0.714284	0.0965737
0.65505	0.0887849
0.78399	0.101152
0.824692	0.117756
0.77359	0.102534
0.797503	0.0959151
0.644523	0.092148
0.744556	0.0941419
0.760265	0.0965016
0.584954	0.0952636
0.774302	0.133446
0.842623	0.145949
0.714678	0.122624
0.753426	0.130725
0.758631	0.145382
0.746424	0.149517
0.589043	0.132355
0.8251	0.0961017
0.853175	0.114173
0.769399	0.107626
0.784555	0.0924359
0.770052	0.0991181
0.787673	0.158573
0.686428	0.0896219
0.764746	0.116923
0.779815	0.151852
0.769179	0.136676
0.561066	0.123026
0.799846	0.154061
0.786562	0.159956
0.757657	0.159637
0.691591	0.159012
0.784225	0.144189
0.778715	0.100615
0.838644	0.107699
0.80254	0.0730819
0.803415	0.125842
0.833407	0.121558
0.828556	0.121328
0.798951	0.0967713
0.709187	0.0804275
0.823323	0.0959228
0.734946	0.0784099
0.797333	0.0921496
0.785426	0.10127
0.843946	0.107691
0.82098	0.106649
0.815733	0.113556
0.822619	0.126951
0.818056	0.0901052
0.814691	0.0972031
0.827219	0.143959
0.798616	0.0855926
0.791719	0.0911187
0.820357	0.135555
0.800893	0.140816
0.795654	0.129683
0.808416	0.135176
0.815065	0.140409
0.781116	0.134337
0.832733	0.114909
0.863309	0.121755
0.869012	0.115079
0.771206	0.0919828
0.810333	0.09042
0.744855	0.0877418
0.784131	0.101001
0.689132	0.0650766
0.767636	0.0966697
0.794027	0.0963905
0.599462	0.0704308
0.753551	0.0799526
0.767329	0.0740837
0.753304	0.087691
0.714677	0.0878785
0.725187	0.0885631
0.750119	0.0972034
0.740316	0.101317
0.758303	0.0779528
0.789693	0.0732196
0.756472	0.100851
0.693916	0.0906027
0.778327	0.0988222
0.776192	0.0752544
0.769893	0.0813305
0.726781	0.0815758
0.719043	0.0939207
0.785047	0.0841664
0.814993	0.0976334
0.82405	0.0881214
0.782058	0.100007
0.748191	0.0989026
0.767294	0.104665
0.744296	0.11987
0.707722	0.113737
0.729815	0.123806
0.747681	0.102567
0.652992	0.0682624
0.7241	0.106916
0.641742	0.0723785
0.723913	0.0943799
0.700731	0.0797307
0.684454	0.0540715
0.708973	0.0746643
0.813626	0.127838
0.762548	0.103108
0.733773	0.0964255
0.774606	0.0893491
0.758424	0.0996986
0.795676	0.100564
0.804417	0.0969464
0.822279	0.107518
0.815778	0.0977191
0.853222	0.100024
0.857615	0.104833
0.745139	0.0934798
0.735694	0.0840658
0.75275	0.0743246
0.709804	0.0830471
0.783536	0.0838143
0.746825	0.0741935
0.742541	0.0660374
0.756108	0.0793605
0.756319	0.0816805
0.786161	0.0748044
0.857229	0.103081
0.83329	0.11748
0.544143	0.060334
0.456544	0.0736353
0.325697	0.0479032
0.723677	0.0956351
0.651082	0.0642926
0.700358	0.0789603
0.812454	0.10201
0.792319	0.0880801
0.777597	0.0690295
0.662716	0.0724024
0.807451	0.0831207
0.829062	0.0941279
0.800188	0.0941264
0.711401	0.07024
0.714999	0.079859
0.733995	0.103516
0.60344	0.0781943
0.629726	0.0786761
0.557931	0.100664
0.802938	0.119234
0.710255	0.143704
0.839724	0.107875
0.84044	0.128765
0.837831	0.129607
0.722901	0.123329
0.792668	0.134151
0.835817	0.110774
0.821093	0.116051
0.758146	0.135224
0.841439	0.102672
0.857911	0.103066
0.841375	0.10491
0.852585	0.109095
0.861428	0.106375
0.693383	0.153049
0.74035	0.0930084
0.626771	0.0987222
0.736262	0.0732521
0.758064	0.151851
0.795887	0.146633
0.784784	0.153263
0.777444	0.152229
0.713422	0.0943008
0.822197	0.101763
0.802406	0.103284
0.570723	0.0891985
0.565251	0.053208
0.727271	0.0731018
0.60303	0.0597905
0.789111	0.095108
0.77527	0.0968951
0.759506	0.0754231
0.690069	0.115535
0.738496	0.0920757
0.666325	0.0757533
0.788168	0.0909722
0.815813	0.112543
0.78617	0.0956974
0.79762	0.0876817
0.677908	0.0856439
0.76738	0.0848329
0.764686	0.088305
0.611812	0.0759864
