# Supplementary material for: Functional contrast across the gray-white matter boundary
Source: Nat Commun. 2025 Jul 2;16:6077. doi: 10.1038/s41467-025-61251-w (PMC12222722; doi:10.1038/s41467-025-61251-w)
Supplement: Supplementary file 4 — Source Data [file 41467_2025_61251_MOESM4_ESM.zip › SourceData/Figure S8.xlsx]

## Sheet: 8(c)
Myelin	GWBPR 4 mm
2.07997	0.94495
1.88496	0.928369
1.99865	0.939708
2.02976	NaN
1.97463	0.905443
1.91768	0.897995
1.88162	0.917322
2.17939	0.951597
2.10744	0.953937
1.95543	0.946098
1.92395	0.928033
1.92556	0.928558
1.98757	0.873928
1.79597	NaN
1.89388	0.923874
1.95116	0.888924
1.87691	0.935201
1.78299	0.931259
1.90463	0.887134
1.8368	0.883556
1.80704	0.907037
1.80896	0.906705
1.89765	0.943247
2.30955	0.965975
1.7568	0.953789
1.71336	0.950376
1.7842	0.964156
1.76107	0.951796
1.77981	0.939385
1.85432	0.953987
1.91899	0.946278
1.86346	0.963096
1.92442	0.962036
1.95961	0.957268
1.85663	0.940337
1.97855	0.964526
1.79404	0.963073
1.76332	0.967296
1.76962	0.966233
1.94454	0.968074
1.80303	0.970199
1.7517	0.951283
1.79929	0.961514
1.74426	0.951951
1.72724	0.953439
1.80477	0.917154
1.82005	0.936154
1.86595	0.922742
1.80341	0.925315
1.85473	0.923111
1.99369	0.947357
1.8946	0.968415
2.1186	0.927485
1.98725	0.936587
1.93012	0.952427
1.92386	0.939704
1.70237	0.971056
1.39207	NaN
1.66566	0.96837
1.75077	0.968527
1.63995	NaN
1.72594	0.957064
1.73754	0.957308
1.7109	0.972311
1.72307	0.961798
1.89382	0.956842
1.81974	0.924584
1.78459	0.940616
1.70211	0.944636
1.70848	0.942324
1.73333	0.925506
1.73817	0.937653
1.88571	0.933613
1.87201	0.955192
1.90241	0.957526
1.81118	0.967205
1.76137	0.948252
1.86949	0.95038
1.95438	0.943025
1.94276	0.937364
1.9551	0.934027
1.89607	0.933921
1.86881	0.93605
1.79643	0.939423
1.83312	0.952052
1.79842	0.947798
1.75102	0.921722
1.6437	0.977485
1.77189	0.964488
1.68978	0.986634
1.73655	0.977988
1.76598	0.988095
1.69703	0.996159
1.76616	0.967037
1.86952	0.923848
1.86053	0.96099
1.83784	0.948597
1.7456	0.945234
1.90224	0.957369
1.86985	0.94719
1.9412	0.938145
1.96649	0.941338
1.92624	NaN
2.04095	0.954385
1.8708	0.942708
1.7652	NaN
1.82914	0.995073
1.7996	0.968117
1.71293	NaN
1.85308	NaN
1.80819	0.963657
1.6865	NaN
1.8433	0.975758
1.79842	NaN
1.84823	0.961697
1.81522	0.946346
1.84992	0.938214
1.76734	NaN
2.18121	NaN
1.46154	NaN
1.94969	NaN
1.6024	NaN
1.6716	0.990569
2.06066	0.949664
1.85356	0.9646
1.88742	NaN
1.7655	0.894225
1.79907	0.986273
1.83031	0.949164
1.76831	0.936207
1.57466	0.985453
1.70059	0.976176
1.66791	0.944694
1.67949	0.981675
1.6916	0.928232
1.68009	0.962402
1.66696	0.944862
1.71482	0.93895
1.83118	0.945394
1.78195	0.943816
1.77635	0.943873
1.88563	0.935604
1.71279	0.914699
1.8164	0.922115
1.79125	0.931038
1.79868	0.925983
1.80755	0.948847
1.73122	0.937925
1.71365	0.921505
1.73293	0.933282
1.69342	0.903811
1.89582	0.914687
1.97411	0.924093
1.89142	0.951323
1.7314	NaN
1.82649	0.927024
1.75499	0.943533
1.83074	0.895267
1.79658	0.925777
1.87791	NaN
1.83353	0.943354
1.77744	0.971907
1.87371	0.954957
1.64915	NaN
1.65856	0.965676
1.78617	NaN
1.78414	NaN
1.94677	0.856204
1.88673	0.974942
1.8003	0.954864
1.83165	0.940087
1.56984	0.977299
2.13997	0.985479
2.19517	0.945831
1.92307	0.954271
1.76579	0.971237
1.73384	0.9718
1.72052	0.983263
1.72576	0.966781
1.41365	NaN
2.19255	0.941321
2.01707	0.909095
2.14319	0.946686
2.1415	NaN
2.07781	0.893448
2.03142	0.88854
2.03396	0.922195
2.16277	0.940542
2.09634	0.975332
1.8667	0.950403
1.81658	0.933136
1.82201	0.939804
2.08464	0.871693
1.97862	NaN
1.99928	0.91664
2.07735	0.866279
1.98873	0.911739
1.91508	0.94185
2.03832	0.878581
1.96533	0.862283
1.93	0.875709
1.93227	0.879052
2.01346	0.921898
2.26632	0.966268
1.7811	0.94833
1.68717	0.948371
1.85223	0.959177
1.84263	0.935737
1.84564	0.9359
1.91943	0.967453
2.0421	0.954953
1.86341	0.974513
2.03881	0.973654
1.96879	0.968582
1.9227	0.950313
2.02345	0.940582
1.85739	0.96982
1.81508	0.967211
1.8344	0.960714
1.97433	0.965924
1.84061	0.971919
1.82571	0.954046
1.78513	0.959749
1.72547	0.959982
1.7983	0.937557
1.89111	0.917472
1.87564	0.948099
1.96409	0.932317
1.90154	0.936181
1.94947	0.923388
1.97523	0.957029
1.91311	0.968334
2.11479	0.925519
1.95066	0.946728
1.9117	0.95995
1.78598	0.931028
1.71841	0.974715
1.52768	NaN
1.65813	0.97376
1.72674	0.966691
1.43794	NaN
1.65718	0.963292
1.69117	0.95132
1.61729	0.964314
1.64688	0.962809
1.82467	0.900046
1.71998	0.943124
1.70419	0.947655
1.63092	0.948021
1.65192	0.949078
1.63999	0.942003
1.65391	0.935124
1.76885	0.937081
1.73641	0.940913
1.74933	0.939124
1.7134	0.928396
1.65248	0.917937
1.74349	0.946844
1.84084	0.945244
1.85824	0.931336
1.80016	0.933833
1.7178	0.92099
1.72651	0.938009
1.67607	0.946772
1.678	0.935494
1.66407	0.945491
1.64089	0.926267
1.60571	0.979585
1.6456	0.933776
1.62315	0.964508
1.63821	0.914336
1.67972	0.947949
1.61423	0.998476
1.73576	0.966925
1.93988	0.927442
1.82483	0.961139
1.7521	0.95209
1.68638	0.954976
1.77954	0.943398
1.7988	0.935536
1.93408	0.939791
1.93549	0.938138
1.93686	0.939998
2.06592	0.951981
1.90267	0.933443
1.74234	NaN
1.71829	1.0167
1.70014	0.946973
1.65149	NaN
1.75932	NaN
1.74835	0.934179
1.64491	0.880862
1.72173	0.979703
1.71627	NaN
1.78471	0.946345
1.78567	0.961442
1.88412	0.940371
1.86259	NaN
2.25329	NaN
1.60774	NaN
2.05193	NaN
1.61925	NaN
1.539	0.976643
1.99805	0.969232
1.79851	0.933334
1.97223	NaN
1.8319	0.898598
1.65647	0.962302
1.83905	0.951555
1.73646	0.948461
1.50036	0.985028
1.53393	0.941119
1.70389	0.922891
1.58374	0.957592
1.6795	0.925031
1.76875	0.977086
1.74886	0.915397
1.84807	0.943449
1.88586	0.934435
1.86019	0.924194
1.92129	0.925359
2.03202	0.945569
1.83636	0.899745
1.85815	0.939275
1.89996	0.930906
1.93541	0.956629
1.75669	0.933328
1.75403	0.920467
1.78577	0.92497
1.82262	0.921739
1.81497	0.895332
2.03009	0.92191
2.15579	0.96013
2.04281	0.969663
1.79188	NaN
1.93955	0.898448
1.87406	0.931934
1.96063	0.888968
1.92574	0.895562
1.99807	NaN
1.9246	0.948318
1.84684	0.966411
1.98575	0.972055
1.48929	NaN
1.58804	0.969909
1.74655	NaN
1.75557	NaN
1.90161	0.894171
1.77985	0.946903
1.68279	0.919403
1.66129	0.916567
1.51475	0.978377
2.10673	0.984271
2.17562	0.953064
1.86207	0.939707
1.64082	0.977906
1.64751	0.933795
1.6415	1.00283
1.66797	0.964752
1.4894	NaN
